# Supplementary material for: Safety evaluation of Weissella confusa SY628 and the effect of its fermentation on the taste and quality of soy yogurt
Source: Front Microbiol. 2025 May 14;16:1567399. doi: 10.3389/fmicb.2025.1567399 (PMC12116626; doi:10.3389/fmicb.2025.1567399)
Supplement: Supplementary file 1 [file Table_1.XLSX]

## Sheet: Sheet1
Name	Class	Chinese_name	Chinese_Class	1st Dimension Time (s)	2nd Dimension Time (s)	CAS	Formula	KEGG	OdorCharacter	flavor_profile	Retention Index	Lib_RI	RI_sd	Indentify_Level	CHS_1	CHS_2	CHS_3	SY628_1	SY628_2	SY628_3	SYCHS_1	SYCHS_2	SYCHS_3
Hexadecanoic acid, ethyl ester	Esters	棕榈酸乙酯	酯类	2210.86	2.717	628-97-7	C18H36O2		Wax	fruity, wax, mild, creamy, milky, balsam, waxy	2257.5	2251	6.5	Level1	343536	0	0	0	357337	0	0	0	0
2-Undecanone	Ketones	2-十一烷	酮类	1379.91	2.15978	112-12-9	C11H22O	C01875	Orange, Fresh, Green	fruity, green, creamy, fresh, orange, orris, floral, fatty, iris, waxy	1612.5	1598	14.5	Level1	6256450	6417321	6180153	1140676	992833	1123042	2139446	1959820	1609315
2-Nonanol	Alcohols	2-壬醇	醇类	1247.92	1.74311	628-99-9	C9H20O		Rose	fruity, green, creamy, orange, citrus, cucumber, cheese, waxy	1524	1521	3	Level1	1835004	1794490	1820604	9819320	12451528	14634918	12776490	11819089	11099584
Butanal	Aldehydes	丁醛	醛类	281.982	1.52113	123-72-8	C4H8O	C01412	pungent	fruity, malty, bready, cocoa, floral, citrus, meaty, musty, wine_like, creamy, pungent, herbaceous, vegetable, green, spicy, earthy, fatty, woody, chocolate, nutty, apple, pear	891.7	877	14.7	Level1	20698736	22685065	25231707	0	117351531	14665891	17553266	17936469	19518925
d-Dodecalactone	Organoheterocyclic compounds	δ-十二烷内酯	有机杂环化合物	2417.85	1.82175	713-95-1	C12H22O2			peach, creamy, oily, fresh, coconut, fruity, sweet, metallic, butter, buttery, cheese	2430	2426	4	Level1	0	0	0	0	0	269533	219983	255501	218458
2,3-Hexanedione	Ketones	2,3-己二酮	酮类	623.96	1.651	3848-24-6	C6H10O2			fruity, dry, creamy, oily, sweet, phenolic, fatty, caramel, butter	1144.4	1136	8.4	Level1	8343368	8255301	8500928	0	0	0	0	0	0
Tridecanal	Aldehydes	十三醛	醛类	1685.89	2.30133	10486-19-8	C13H26O			flower, grapefruit peel, musty, fresh, aldehydic, soapy, sweet, citrus, clean, petal, waxy	1831.8	1823	8.8	Level1	0	0	0	306974	0	0	0	0	0
Decanoic acid, ethyl ester	Esters	癸酸乙酯	酯类	1439.91	2.45367	110-38-3	C12H24O2		Brandy	fruity, brandy, oily, apple, sweet, pear, grape, waxy	1654.2	1639	15.2	Level1	255111	232951	225314	0	0	0	73982	69087	0
Octanoic acid, ethyl ester	Organoheterocyclic compounds		有机杂环化合物	1127.93	2.35478	106-32-1	C10H20O2	C12292	Fruity	fruity, fatty, brandy, apricot, sweet, wine, pear, banana, waxy	1448.1	1435	13.1	Level1	598392	600647	625213	201736	227423	228369	458419	396875	363410
3-Decanone	Ketones	3-癸酮	酮类	1169.93	2.21122	928-80-3	C10H20O			fruity, green, orange, floral, citrus, waxy	1474.1	1455	19.1	Level1	583299	497559	500885	251965	347796	276353	349456	444685	360517
3-Hexanone	Ketones	3-己酮	酮类	497.968	1.77011	589-38-8	C6H12O			fruity, rum, sweet, ether, grape, waxy	1064	1053	11	Level1	420451	1419460	1732180	1024221	714223	642414	89352	224417	775938
Nonanoic acid, ethyl ester	Esters	壬酸乙酯	酯类	1283.92	2.419	123-29-5	C11H22O2		Floral, Fruity	fruity, rose, rum, wine, natural, tropical, waxy	1548	1532	16	Level1	383334	377536	372619	280946	291255	184618	467319	443454	562152
2,6,10-Dodecatrien-1-ol, 3,7,11-trimethyl-	Lipids and lipid-like molecules	法尼醇	脂质和类脂分子	2315.85	1.809	4602-84-0	C15H26O	C01493		grapefruit, linden, mild, anise, fresh, lily, orange, floral, balsam, sweet, angelica, muguet, clove, pear, waxy	2345	2350	5	Level1	0	0	0	0	632458	734734	932924	855694	0
Heptanoic acid, methyl ester	Esters	庚酸甲酯	酯类	887.943	2.098	106-73-0	C8H16O2			green, orris, floral, sweet, fruity, berry, waxy	1300	1286	14	Level1	0	0	178923	0	0	0	0	0	0
Pyridine, 3-ethyl-	Organoheterocyclic compounds	3-乙基吡啶	有机杂环化合物	1037.93	1.68475	536-78-7	C7H9N			fruity, wine_like, leather, green, fatty, nutty, vegetable, floral, smoky, herbaceous, tobacco, citrus, meaty, oakmoss, earthy, musty, caramel, peanut, spicy, woody	1392.6	1378	14.6	Level1	0	0	0	0	216483	421387	0	0	0
Disulfide, dimethyl	Organosulfur compounds	二甲基二硫化物	有机含硫化合物	527.966	1.68722	624-92-0	C2H6S2	C08371	garlic, putrid,asparagus	fruity, wine_like, cabbage, green, putrid, nutty, sulfurous, floral, onion, herbaceous, citrus, meaty, earthy, spicy, vegetable, fatty, woody	1084	1077	7	Level1	4089853	2918924	3713010	2422937	12046750	3727385	14320841	11118243	69783609
Ethane, 1,1-diethoxy-	Ethers	缩醛	醚类	287.982	1.93333	105-57-7	C6H14O2		Fruity	honey, green, creamy, fruity, nutty, ether, sweet, earthy, vegetable, tart	900	892	8	Level1	574440	561517	719586	553517	790811	340677	0	0	0
Furan, 2-pentyl-	Organoheterocyclic compounds	2-戊基呋喃	有机杂环化合物	791.949	2.2085	3777-69-3	C9H14O		Green Beans, Vegetable	fruity, green, green bean, beany, metallic, earthy, vegetable, butter	1244.8	1232	12.8	Level1	666390572	504257904	234544180	296160104	246060669	278230131	406083139	0	351137124
1-Butanol, 3-methyl-	Alcohols	异戊醇	醇类	741.952	1.46489	123-51-3	C5H12O	C07328	sweet, malty, rancid,rubber,	fruity, malt, burnt, whiskey, alcoholic, fusel, oily, banana	1216.07	1209	7.06667	Level1	28182732	22961019	28223046	28869093	26534356	26674767	26667605	27343837	27731132
1-Hexanol	Alcohols	1-己醇	醇类	991.937	1.51478	111-27-3	C6H14O		green grass, plastic	fruity, ethereal, green, flower, sweet, alcoholic, resin, fusel, oily	1364.23	1355	9.23333	Level1	748781147	1578277518	152124019	653744755	121492412	141957105	168696900	790200782	698583389
1-Butanol	Alcohols	1-丁醇	醇类	635.959	1.42589	71-36-3	C4H10O		sweet, malty,alcohol, medicinal	vanilla, balsam, fruity, sweet, medicine, fusel, medicinal, oily	1151.9	1142	9.9	Level1	5594782	1436940	4908925	4002895	6416467	5926119	7366007	8164289	7996660
2-Heptanone	Ketones	2-庚酮	酮类	707.955	1.88778	110-43-0	C7H14O	C08380	sweet, mushroom	herbal, fruity, soap, coconut, sweet, spicy, cinnamon, woody	1196.3	1182	14.3	Level1	225259854	224824665	230604279	142323599	129823424	137534522	155472044	166660437	159922849
2-Hexen-1-ol, (Z)-	Alcohols	顺-2-己烯-1-醇	醇类	1073.93	1.448	928-94-9	C6H12O			unripe banana, leaf, fruity, green, leafy, pepper, fresh, wine, walnut, alcohol	1414.8	1415	0.2	Level1	0	0	0	62026184	0	0	0	0	0
Methyl valerate	Esters	戊酸甲酯	酯类	551.965	1.884	624-24-8	C6H12O2			fruity, green, nutty, apple, sweet, pineapple	1100	1085	15	Level1	0	285126	312738	0	0	0	0	167096	196738
2-Butenal, 2-methyl-, (E)-	Organic oxygen compounds	反式-2-甲基-2-丁烯醛	有机氧化合物	569.964	1.61837	497-03-0	C5H8O			fruity, ethereal, green, nutty, pungent, anisic	1111.1	1092	19.1	Level1	0	4960044	6352111	3644221	3610629	3454628	5139587	5086245	6354047
Pentanal	Aldehydes	戊醛	醛类	395.975	1.67344	110-62-3	C5H10O		sickening, rancid,decayed	fruity, malt, bready, nutty, pungent, almond, fermented, berry	994.7	979	15.7	Level1	186495987	190295070	190233348	58357215	58582956	61246902	104779050	101470121	102137359
2(3H)-Furanone, dihydro-5-propyl-	Organoheterocyclic compounds	γ-庚内酯	有机杂环化合物	1625.9	3.087	105-21-5	C7H12O2		Sweet	fatty, nutty, coconut, fruity, sweet, hay, caramel, tonka	1787	1785	2	Level1	0	0	0	0	0	0	0	0	155305
1-Butanol, 2-methyl-, acetate	Esters	乙酸2-甲基丁酯	酯类	605.961	2.0155	624-41-9	C7H14O2			fruity, sweet, juicy, peanut, overripe fruit, banana	1133.3	1125	8.3	Level1	0	0	0	0	298419	0	0	378966	0
2-Pentanone	Ketones	2-戊酮	酮类	389.975	1.644	107-87-9	C5H10O	C01949	fingernail polish	fruity, ethereal, alcohol, ether, sweet, wine, fishy, banana, potato, woody	989.5	982	7.5	Level1	0	0	0	0	0	0	0	0	281018883
Acetic acid, heptyl ester	Esters	乙酸庚酯	酯类	1031.93	2.159	112-06-1	C9H18O2			green, rum, fresh, apricot, fruity, ripe, pear, woody	1388.9	1377	11.9	Level1	0	0	550501	0	0	0	0	0	0
3-Penten-2-one, (E)-	Ketones	3-戊烯-2-酮	酮类	617.96	1.562	3102-33-8	C5H8O			fruity, phenolic, fishy, acetone	1140.7	1122	18.7	Level1	0	0	0	0	0	0	0	425174361	0
3-Hexenal, (Z)-	Aldehydes	顺式-3-己烯醛	醛类	647.959	1.67	6789-80-6	C6H10O			fruity, leaf, green, weedy, grassy, apple, fatty	1159.3	1142	17.3	Level1	0	0	0	442273	0	0	0	0	0
Hexanal	Aldehydes	己醛	醛类	545.298	1.81678	66-25-1	C6H12O		Green Grass, Fruity	leafy, fruity, sweaty, grass, fatty, aldehydic, green, fresh, tallow	1095.56	1083	12.5556	Level1	310058316	325436206	344322611	159997405	148889846	163062012	295467276	232614125	220856578
3-Octen-1-ol, (Z)-	Alcohols	顺式-3-辛烯-1-醇	醇类	1319.92	1.562	20125-84-2	C8H16O			fruity, fresh, powerful, fatty, melon	1572	1563	9	Level1	0	3650676	0	0	0	0	0	0	0
3-Heptanone	Ketones	3-庚酮	酮类	659.958	1.957	106-35-4	C7H14O			fruity, fatty, green, powerful	1166.7	1161	5.7	Level1	0	0	0	0	0	0	0	0	23162041
Propanoic acid, 2-hydroxy-, ethyl ester	Esters	乳酸乙酯	酯类	983.937	1.43167	97-64-3	C5H10O3		Fruity, Slightly Fattyflavor	fruity, tart, butterscotch, sharp, buttery, butter	1359.3	1347	12.3	Level1	6156290	0	0	2145905	2701424	2913709	97723181	0	99882743
3-Nonanone	Ketones	3-壬酮	酮类	1001.94	2.145	925-78-0	C9H18O			herbal, leaf, fruity, fresh, sweet, jasmin, spicy	1370.4	1360	10.4	Level1	2117789	0	2194955	0	0	0	0	0	0
2-Butanone	Ketones	甲基乙基酮	酮类	305.98	1.56825	78-93-3	C4H8O	C02845	sweet, sharp	fruity, ethereal, ether, camphor, acetone	915.8	907	8.8	Level1	220835486	37168288	294155036	0	31691883	196799306	0	276743692	286117963
3-Pentanol, 3-methyl-	Alcohols	3-甲基-3-戊醇	醇类	587.962	1.631	77-74-7	C6H14O			fruity, green, leafy, powerful	1122.2	1110	12.2	Level1	0	0	0	241827	414269	0	0	0	370256
Acetaldehyde	Aldehydes	乙醛	醛类	175.703	2.38843	75-07-0	C2H4O	C00084	pungent, fruity, suffocating, fresh, green	fruity, ethereal, pungent, aldehydic, whiskey, ether	704.086	702	4.94286	Level1	0	3402563	21980137	0	36461152	80519598	15102364	52017028	31504057
Propanoic acid, 1-methylethyl ester	Esters	丙酸异丙酯	酯类	371.976	1.724	637-78-5	C6H12O2			fruity, bitter, sweet, ether, pineapple, banana	973.7	957	16.7	Level1	0	0	0	0	0	2047703	0	0	0
Acetic acid, pentyl ester	Esters	乙酸戊酯	酯类	695.955	1.99022	628-63-7	C7H14O2		banana, etherous	fruity, ethereal, banana	1188.9	1176	12.9	Level1	4419610	4509292	4443391	1880234	1776863	1883885	2205717	2334988	2124807
2-Dodecanone	Ketones	2-十二烷酮	酮类	1529.9	2.21233	6175-49-1	C12H24O			fruity, orange, floral, citrus	1717.4	1698	19.4	Level1	14122	0	0	0	15170	0	0	61003	10677
1-Penten-3-ol	Alcohols	1-戊烯-3-醇	醇类	665.957	1.43533	616-25-1	C5H10O			fruity, green, pungent, bitter, horseradish, vegetable, tropical, butter	1170.4	1158	12.4	Level1	0	185073180	131122030	0	0	0	121834280	0	0
1-Pentanol, 3-methyl-	Alcohols	3-甲基-1-戊醇	醇类	941.94	1.50638	589-35-5	C6H14O			fruity, green, cocoa, cognac, wine, fusel	1333.3	1326	7.3	Level1	391087	311047	449788	315950	317067	311084	0	299114	363297
Prenol	Alcohols	3-甲基-2-丁烯-1-醇	醇类	929.94	1.414	556-82-1	C5H10O	C01390		fruity, herb, green, lavender	1325.9	1320	5.9	Level1	0	0	0	0	0	0	0	4607675	0
Methyl propionate	Esters	丙酸甲酯	酯类	311.98	1.57033	554-12-1	C4H8O2			fruity, rum, fresh, apple, harsh, strawberry	921.1	905	16.1	Level1	394656	439976	532041	0	0	0	0	0	0
2-Heptanol	Alcohols	2-庚醇	醇类	929.94	1.62033	543-49-7	C7H16O		Fruity, Mouldy, Musty, Mushroom	herbal, fruity, green, mushroom, fresh, grass, bitter, floral, sweet, lemon	1325.9	1320	5.9	Level1	6134723	5571095	6987390	31986059	37572304	38540729	23669792	22917869	23993879
Pentanoic acid, ethyl ester	Esters	戊酸乙酯	酯类	629.96	2.0775	539-82-2	C7H14O2		Fruity, Apple-Flavor	fruity, green, yeast, apple, sweet, pineapple, tropical	1148.1	1134	14.1	Level1	0	160129	249281	94350	94216	0	0	145970	155891
5,9-Undecadien-2-one, 6,10-dimethyl-, (E)-	Lipids and lipid-like molecules	香叶基丙酮	脂质和类脂分子	1739.89	1.95733	3796-70-1	C13H22O			fruity, leaf, green, rose, fresh, magnolia, aldehydic, floral	1872.7	1859	13.7	Level1	2025503	0	1733372	0	2777465	1982099	0	2118814	1975692
Hexanethioic acid, S-methyl ester	Esters	己酸S-甲基酯	酯类	1077.93	1.91467	2432-77-1	C7H14OS			fruity, ethereal, green, tropical	1417.27	1412	5.26667	Level1	0	0	0	0	0	0	611461	0	501001
Geranyl isobutyrate	Esters	异丁酸香叶酯	酯类	1655.89	1.58	2345-26-8	C14H24O2			fruity, peach, green, rose, floral, sweet, apricot	1809.1	1819	9.9	Level1	0	0	1067121	0	0	0	0	0	0
2-Penten-1-ol, (Z)-	Alcohols	顺式-2-戊烯-1-醇	醇类	921.274	1.40933	1576-95-0	C5H10O			fruity, ethereal, green, plastic, rubber	1320.56	1318	2.55556	Level1	61472407	14651105	15446405	20167500	41264808	22119543	39464625	39358118	39740953
2-Pentenal, (E)-	Organic oxygen compounds	2-戊烯醛	有机氧化合物	609.561	1.595	1576-87-0	C5H8O			fruity, green, pungent, orange, apple, tomato, strawberry	1135.52	1127	12.36	Level1	50179537	0	46416789	26598212	0	1295215	0	1703579	0
Acetic acid, hexyl ester	Esters	乙酸己酯	酯类	863.945	2.09529	142-92-7	C8H16O2		Fruity, Floral	fruity, green, herb, bitter, apple, sweet, banana	1286.2	1273	13.2	Level1	21011899	21637640	22711049	8437915	9718071	9786915	0	11114671	0
Ethyl Acetate	Esters	乙酸乙酯	酯类	293.981	1.55137	141-78-6	C4H8O2	C00849	fruity, sweet,fingernail polish,etherous	fruity, ethereal, green, anise, weedy, balsam, sweet, pineapple	905.3	888	17.3	Level1	88636880	85935992	0	94474534	188812241	266313360	106603759	101518503	105754044
2-Propenoic acid, ethyl ester	Esters	丙烯酸乙酯	酯类	417.973	1.63167	140-88-5	C5H8O2	C19238	sweet,ester,plastic, alcohol, sharp,ammoniacal	acrylate, plastic, harsh, fruity	1010.67	992	18.6667	Level1	504529	0	0	1098862	0	0	1253313	506858	414153
1-Butanol, 3-methyl-, acetate	Esters	乙酸异戊酯	酯类	605.961	2.01517	123-92-2	C7H14O2	C12296	Banana-Like	fruity, bitter, sweet, solvent, banana	1133.3	1123	10.3	Level1	581472	530469	530274	0	0	305319	336918	0	347804
Acetic acid, butyl ester	Esters	乙酸丁酯	酯类	527.966	1.87278	123-86-4	C6H12O2	C12304	sweet, banana	fruity, ethereal, solvent, pear, banana	1084	1074	10	Level1	10072145	10674584	10919115	8377673	7181578	6655569	7585677	6955138	6951216
Maltol	Organoheterocyclic compounds	麦芽酚	有机杂环化合物	1883.88	1.34389	118-71-8	C6H6O3	C11918	Sweet, Caramel	fruity, candy, jam, cotton, bread, sweet, baked, caramel	1985.7	1971	14.7	Level1	61993015	52353413	41048092	37763766	28976710	41204187	57786861	46527449	50215789
1,6-Octadien-3-ol, 3,7-dimethyl-, formate	Lipids and lipid-like molecules	甲酸芳樟醇酯	脂质和类脂分子	1295.92	1.693	115-99-1	C11H18O2			herbal, fruity, green, rose, coriander, bitter, citrus, bergamot	1556	1570	14	Level1	0	0	0	0	1956056	0	0	0	0
Butanoic acid, butyl ester	Esters	丁酸丁酯	酯类	770.951	2.24833	109-21-7	C8H16O2			fruity, peach, apple, sweet, pineapple, berry, pear, banana	1232.75	1220	12.75	Level1	0	0	0	114417	60006	0	0	0	0
Methyl Isobutyl Ketone	Ketones	甲基异丁基酮	酮类	431.972	1.75256	108-10-1	C6H12O	C19263		herbal, fruity, green, spice, dairy, solvent, sharp	1020	1010	10	Level1	725993	571200	720035	0	192280	545855	2471873	2483131	2756814
2(3H)-Furanone, 5-ethenyldihydro-5-methyl-	Organoheterocyclic compounds	2（3H）-呋喃酮，5-乙烯基二氢-5-甲基	有机杂环化合物	1499.9	1.4455	1073-11-6	C7H10O2			fruity, minty	1695.8	1684	11.8	Level1	0	0	170108	0	179043	0	0	0	0
Hexanoic acid, methyl ester	Esters	己酸甲酯	酯类	719.954	1.99933	106-70-7	C7H14O2		Floral, Fruity	fruity, fresh, ether, sweet, pineapple	1203.4	1184	19.4	Level1	768353	838910	911902	180640	210265	230986	404536	428669	427903
Heptanoic acid, ethyl ester	Esters	庚酸乙酯	酯类	965.938	2.27775	106-30-9	C9H18O2		Fruity	fruity, rum, pineapple, wine, cognac, plum, melon	1348.1	1331	17.1	Level1	173911	188224	0	0	142782	131806	192122	156011	147522
Butanoic acid, ethyl ester	Esters	丁酸乙酯	酯类	473.97	1.91778	105-54-4	C6H12O2		Fruity	fruity, apple, pineapple, juicy, cognac, banana	1048	1036	12	Level1	704809	519571	1177332	526610	1131548	1090811	575695	462502	531150
Butanoic acid	Lipids and lipid-like molecules	丁酸	脂质和类脂分子	1421.91	1.256	107-92-6	C4H8O2	C00246	Sweat Odor, Sour Odor, Pit Mud Odor	sweat, rancid, fruity, acetic, butter, sharp, cheese	1641.7	1624	17.7	Level1	0	0	0	0	41895868	0	0	0	0
4-Heptenal, (Z)-	Aldehydes	顺式-4-庚烯醇	醛类	797.282	1.77233	6728-31-0	C7H12O			green, biscuit, creamy, oily, cream, milky, dairy, fatty	1247.91	1239	8.91111	Level1	8811667	9780279	8113329	2093927	1416993	1819949	2915632	2188513	2618209
Acetoin	Organic oxygen compounds	乙偶姻		893.943	1.368	513-86-0	C4H8O2	C00466		creamy, cream, milky, dairy, sweet, fatty, buttery, butter	1303.7	1285	18.7	Level1	0	350945083	350942149	60929810	105505098	113364328	193063745	172691087	183380613
Methional	Aldehydes	3-（甲硫基）丙醛	醛类	1163.93	1.467	3268-49-3	C4H8OS		Cooked Potato	creamy, cooked potato, beef, tomato, fishy, musty, peanut, earthy, vegetable, potato	1470.4	1454	16.4	Level1	559398	553845	370259	0	0	0	0	0	0
2,3-Butanedione	Ketones	2,3-丁二酮	酮类	395.225	1.47188	431-03-8	C4H6O2	C00741	pleasant, buttery	creamy, oily, pungent, strong, sweet, caramel, butter	994.05	979	15.05	Level1	19830824	0	487941897	96314418	138006046	99070638	185844603	221911451	446671620
2,3-Pentanedione	Ketones	2,3-戊二酮	酮类	513.3	1.53867	600-14-6	C5H8O2			creamy, nutty, pungent, cream, sweet, butter, caramel, cheese	1074.22	1058	16.2222	Level1	101216430	223092634	643119883	0	3895505	0	42817156	57791229	50969783
3-Buten-2-one, 4-phenyl-, (E)-	Benzenoids	亚苄基丙酮	苯环型化合物	1919.88	1.522	1896-62-4	C10H10O			anise, creamy, vanilla, spice, jam, rhubarb, almond, floral, balsam, sweet, cherry, cinnamon, butter	2015	2032	17	Level1	243597	0	0	178458	212615	0	0	292387	0
2-Tridecanone	Ketones	2-十三烷酮	酮类	1673.89	2.25778	593-08-8	C13H26O			herbal, nutty, milky, coconut, dairy, earthy, fatty, waxy	1822.7	1809	13.7	Level1	725472	690413	703806	592840	435905	517453	546333	515946	427363
1-Octanol, 3,7-dimethyl-	Alcohols	3,7-二甲基辛-1-醇	醇类	1481.91	1.699	106-21-8	C10H22O			green, aldehydic, bitter, soapy, leathery, musty, citrus, waxy	1683.3	1666	17.3	Level1	1291212	0	0	0	0	0	0	0	0
2-Decenal, (E)-	Aldehydes	2-癸烯醛	醛类	1451.91	1.917	3913-81-3	C10H18O			tallow, green, rose, oily, coriander, mushroom, orange, aldehydic, floral, earthy, fatty, waxy	1662.5	1644	18.5	Level1	0	0	0	0	0	0	0	0	3589635
1-Dodecanol	Alcohols	1-十二烷醇	醇类	1865.88	1.809	112-53-8	C12H26O	C02277		honey, wax, coconut, soapy, earthy, fatty, waxy	1971.4	1969	2.4	Level1	3096062	0	0	0	0	0	0	0	0
2,4-Decadienal, (E,E)-	Aldehydes	2,4-癸二烯醛	醛类	1679.89	1.738	25152-84-5	C10H16O		Dusty, Waxy, Oily, Soapy	waxy, green, oily, meat, fresh, fried, orange, sweet, nutty, pumpkin, citrus, fatty, cucumber, melon	1827.3	1811	16.3	Level1	0	0	0	0	35205626	0	0	0	0
Octanoic acid	Lipids and lipid-like molecules	辛酸	脂质和类脂分子	1991.87	1.313	124-07-2	C8H16O2	C06423	Rancid, Cheese, Fatty Acid	sweat, oily, rancid, cheesy, fatty, vegetable, cheese, waxy	2075	2060	15	Level1	0	0	0	0	0	0	0	26182636	0
2,6-Nonadienal, (E,Z)-	Aldehydes	2,4-壬二烯醛	醛类	1349.91	1.746	557-48-2	C9H14O	C08499	Cucumber, Green	leaf, violet, waxy, green, nutty, fishy, fatty	1592	1584	8	Level1	807913	849419	0	0	0	0	0	0	0
2-Octenal, (E)-	Aldehydes	2-辛烯醛	醛类	1127.93	1.81344	2548-87-0	C8H14O		Nuts, Green, Fatty	herbal, leaf, green, fresh, nutty, banana, fatty, cucumber, waxy	1448.1	1429	19.1	Level1	97518241	101664970	97369763	39205548	31835481	32968490	49557888	42291496	38502311
Tetradecanal	Aldehydes	十四烷醛	醛类	1823.88	2.34214	124-25-4	C14H28O			dry, wax, musk, flower, citrus peel, incense, amber, fatty, waxy	1938.1	1933	5.1	Level1	151149	0	0	243258	0	246123	188528	220629	0
Octanal	Aldehydes	辛醛	醛类	893.943	2.01511	124-13-0	C8H16O	C01545	Lemon, Citrus, Green Grass	green, aldehydic, lemon, citrus, fatty, soap, orange peel, waxy	1303.7	1289	14.7	Level1	27762089	28830565	29274869	9051196	8640821	8260847	13885386	11355935	11349646
1-Decanol	Alcohols	1-癸醇	醇类	1601.9	1.70325	112-30-1	C10H22O	C01633		rose, orange, floral, sweet, fatty, watery, clean, waxy	1769.6	1760	9.6	Level1	0	0	9105764	0	5915822	0	7590129	0	5587890
Nonanoic acid	Lipids and lipid-like molecules	壬酸	脂质和类脂分子	2111.86	1.33567	112-05-0	C9H18O2	C01601	Fat Smell	dirty, green, cultured dairy, cheese, waxy	2175	2170	5	Level1	14477404	10580904	20521289	22232013	42516673	28020829	15233879	13713252	37998260
Pentadecane	Hydrocarbons	十五烷	烃类	1211.92	5.23862	629-62-9	C15H32	C08388		alkane, waxy	1500	1500	0	Level1	25538767	22988105	21826267	0	24281430	22000799	21778309	27301038	20313887
Tetradecane	Hydrocarbons	十四烷	烃类	1049.93	5.38156	629-59-4	C14H30			alkane, mild, waxy	1400	1400	0	Level1	87804004	57379886	62309479	96421869	99330514	78963915	77643422	103298934	67481637
1-Hexadecanol	Alcohols	1-十六醇	醇类	2339.85	2.1835	36653-82-4	C16H34O	C00823		floral, wax, flower, waxy	2365	2382	17	Level1	359544	332583	313735	338232	650810	0	410032	368466	453916
2-Nonen-1-ol, (E)-	Alcohols	反式-2-壬烯-1-醇	醇类	1535.9	1.573	31502-14-4	C9H18O			melon, violet, green, waxy	1721.7	1713	8.7	Level1	0	32834322	0	0	0	0	0	40681509	0
2-Undecanol	Alcohols	2-十一烷醇	醇类	1541.9	1.85975	1653-30-1	C11H24O			fresh, cotton, sarsaparilla, clean cloth, waxy	1726.1	1718	8.1	Level1	423437	409423	0	611897	721822	917865	791105	676297	626488
Eicosane	Hydrocarbons	二十烷	烃类	1901.88	4.832	112-95-8	C20H42			alkane, waxy	2000	2000	0	Level1	0	0	0	0	0	0	0	1074028	0
Decanal	Aldehydes	癸醛	醛类	1229.92	2.15775	112-31-2	C10H20O	C12307		tallow, aldehydic, floral, sweet, citrus, soap, orange peel, waxy	1512	1498	14	Level1	4989241	4334323	3856073	1990033	4445691	0	2657577	2059574	2028255
1-Octanol	Alcohols	1-辛醇	醇类	1307.92	1.60689	111-87-5	C8H18O	C00756	penetrating	green, burnt, rose, mushroom, orange, aldehydic, waxy, chemical, metal	1564	1557	7	Level1	98107303	145195704	111346773	80577105	72375433	71825411	82341977	84468246	83908156
Dodecanoic acid, ethyl ester	Esters	十二烷酸乙酯	酯类	1715.89	2.55956	106-33-2	C14H28O2		Sweet, Waxy, Floral	leaf, floral, soapy, sweet, clean, waxy	1854.5	1843	11.5	Level1	1325096	1181462	1026097	540469	392361	470197	657506	662440	550920
3-Nonen-1-ol, (Z)-	Alcohols		醇类	1499.9	1.592	10340-23-5	C9H18O			green, mushroom, fresh, melon rind, tropical, waxy	1695.8	1682	13.8	Level1	0	0	0	7547017	5311349	5784357	7832005	6422736	0
Terpinen-4-ol	Lipids and lipid-like molecules	4-香芹酚	脂质和类脂分子	1391.91	1.836	562-74-3	C10H18O	C17073	Turpentine	turpentine, pepper, must, sweet, nutmeg, musty, earthy, woody	1620.8	1602	18.8	Level1	0	469280	367553	0	0	0	0	0	0
Pyrazine, trimethyl-	Organoheterocyclic compounds	2,3,5-三甲基吡嗪	有机杂环化合物	1079.93	1.73011	14667-55-1	C7H10N2		Roasted Nuts, Cocoa, Peanuts	nutty, cocoa, hazelnut, must, roast, powdery, roasted, musty, peanut, earthy, potato	1418.5	1402	16.5	Level1	3508648	3629361	3892891	2468425	2477907	2594983	3053497	3133624	3228729
1-Octen-3-one	Ketones	1-辛烯-3-酮	酮类	911.942	1.87411	4312-99-6	C8H14O		Mushroom-Like	herbal, metal, mushroom, musty, earthy, dirty	1314.8	1301	13.8	Level1	115446711	165639241	172986706	68874099	69165845	69779398	117592044	83004818	125348851
Pyrazine, ethyl-	Organoheterocyclic compounds	2-乙基吡嗪	有机杂环化合物	965.938	1.6445	13925-00-3	C6H8N2		Fried Sesame Seeds, Fried Peanuts, Fried Noodles	peanut butter, nutty, cocoa, bitter, roasted, musty, peanut,butter, woody	1348.1	1337	11.1	Level1	0	0	525451	375002	388922	0	411194	425539	451292
1-Heptanol	Alcohols	1-庚醇	醇类	1151.93	1.56314	111-70-6	C7H16O		Grassy	herbal, violet, green, leafy, coconut, sweet, peony, musty, chemical, strawberry, woody	1463	1453	10	Level1	143012846	141798430	141547476	113849516	94300012	0	120205762	0	97476682
Butanal, 2-methyl-	Aldehydes	2-甲基丁醛	醛类	317.98	1.65829	96-17-3	C5H10O	C02223	Cocoa, Almond	nutty, cocoa, almond, coffee, musty	926.3	914	12.3	Level1	3928251	6256793	0	0	0	0	0	0	0
1-Propanol	Alcohols	丙醇	醇类	467.97	1.39556	71-23-8	C3H8O	C05979	Fruity, Floral, Grassy	pungent, alcoholic, musty, fusel, fermented, peanut, alcohol	1044	1036	8	Level1	4402346	3352589	4398275	5132240	6219681	5798591	4594903	5023605	5176199
5-Hepten-2-one, 6-methyl-	Ketones	6-甲基-5-庚烯-2-酮	酮类	971.938	1.804	110-93-0	C8H14O	C07287	Herby, Green, Citrus, Musty, Lemongrass	green, nutty, pepper, hazelnut, mushroom, bitter, apple, lemongrass, musty, citrus, rubber	1351.9	1339	12.9	Level1	16726642	15299959	0	8410834	8017537	0	10878714	0	0
Isopropyl Alcohol	Alcohols	异丙醇	醇类	323.979	1.3765	67-63-0	C3H8O	C01845	sharp, rubbingalcohol	woody, bitter, alcohol, musty	931.6	926	5.6	Level1	43806596	36297924	58963055	414386793	71181650	64263859	0	47985044	68491483
3-Decanol	Alcohols	3-癸醇	醇类	1361.91	1.85167	1565-81-7	C10H22O			mushroom, orange, floral, musty, fatty	1600	1602	2	Level1	0	0	0	0	209725	185472	0	0	0
2-Furanmethanol	Organoheterocyclic compounds	糠醇	有机杂环化合物	1463.91	1.28733	98-00-0	C5H6O2		sweet, ether, alcohol	burnt, chemical, bitter, coffee, bread, sweet, alcoholic, musty, caramel	1670.8	1661	9.8	Level1	745695	613365	561626	1173936	1316462	1335594	1118652	1301327	1264863
4-Hexen-1-ol, (Z)-	Alcohols	顺式-4-己烯-1-醇	醇类	1109.93	1.445	928-91-6	C6H12O			herbal, green, pungent, metallic, tomato, musty, vegetable	1437	1422	15	Level1	0	0	0	0	0	0	0	0	553112
1-Penten-3-one	Organic oxygen compounds	乙基乙烯基酮	有机氧化合物	455.971	1.58056	1629-58-9	C5H8O			fishy, pungent, onion, mustard, peppery, garlic	1036	1019	17	Level1	24299142	24999239	25704394	14393164	15974286	17035902	46072979	42453565	41966371
betaÃÂbetaÃÂ-Myrcene	Lipids and lipid-like molecules	月桂烯	脂质和类脂分子	671.29	2.57467	123-35-3	C10H16	C06074	Geranium	balsamic, spice, musty, balsam, terpene, plastic, peppery, spicy	1173.69	1161	12.6889	Level1	2550863	2836029	2930721	1441536	1676952	1976955	4218748	4331547	4123474
2-Propen-1-ol	Alcohols	烯丙醇	醇类	587.962	1.335	107-18-6	C3H6O	C02001	mustard	pungent, mustard	1122.2	1123	0.8	Level1	0	495010	0	0	0	0	0	0	0
1-Octen-3-ol	Alcohols	1-辛烯-3-醇	醇类	1143.68	1.59062	3391-86-4	C8H16O	C14272	Mushroom	chicken, green, oily, mushroom, fishy, fungal, earthy, raw	1457.91	1450	7.9125	Level1	321669191	503921120	458652359	254593991	152213483	167503039	0	115690590	298838677
3-Buten-2-ol, 2-methyl-	Alcohols	2-甲基-3-丁烯-2-醇	醇类	479.969	1.432	115-18-4	C5H10O			herbal, earthy, herb, oily	1052	1037	15	Level1	0	0	0	380539	0	0	0	0	0
3-Octanol	Alcohols	3-辛醇	醇类	1049.93	1.726	589-98-0	C8H18O	C17144		herbal, mushroom, minty, nutty, citrus, woody, earthy, spicy, moss, melon	1400	1393	7	Level1	29062359	27838923	28669639	49954954	48406748	50992343	52084035	49999579	45701063
Propanal	Aldehydes	丙醛	醛类	221.986	1.40312	123-38-6	C3H6O	C00479	fruity	alcohol, earthy, cocoa, whiskey, solvent, wine, nutty, pungent	808.3	798	10.3	Level1	34679455	35169653	38445879	14183355	16528345	0	20156479	20990706	62536652
a-Pinene	Lipids and lipid-like molecules	α-Pine烯	脂质和类脂分子	449.971	3.17	80-56-8	C10H16	C09880	turpentine, rosiny, pine tree, camphorous, firneedles	turpentine, fresh, minty, terpene, sweet, pine, camphor, earthy, harsh, woody	1032	1027	5	Level1	0	0	0	0	0	0	344097	0	0
2-Octanone	Ketones	2-辛酮	酮类	883.277	1.97289	111-13-7	C8H16O			herbal, weedy, bitter, natural, gasoline, earthy, soap, woody	1297.36	1287	10.3556	Level1	32873852	34683730	35555765	2815524	8258244	6825398	4430753	12071356	11499402
2-Nonanone	Ketones	2-壬酮	酮类	1055.93	2.04267	821-55-6	C9H18O		Fruity, Floral, Fatty	herbal, green, weedy, fresh, soapy, sweet, fishy, earthy, soap, hot milk	1403.7	1390	13.7	Level1	40252763	41350241	40748244	9634021	4840128	4949204	8654608	9538204	8412530
3-Hexen-1-ol	Alcohols	反式-3-己烯-1-醇	醇类	1043.93	1.459	544-12-7	C6H12O			bitter, earthy, fatty, green, moss, fresh, intensely	1396.3	1391	5.3	Level1	21012200	0	20248234	0	0	18971981	21377465	20206373	19915640
Propanoic acid, butyl ester	Esters	丙酸丁酯	酯类	635.959	2.103	590-01-2	C7H14O2			rose, sweet, weak, earthy, banana	1151.9	1139	12.9	Level1	0	0	0	238037	0	0	0	0	146397
Furan, 2-ethyl-	Organoheterocyclic compounds	2-乙基呋喃	有机杂环化合物	359.977	1.72122	3208-16-0	C6H8O		Burnt,Sweet,Coffee-Like	earthy, burnt, malty, sweet	963.2	951	12.2	Level1	261862017	268964343	255975498	153000019	136003607	148159067	166122382	191339396	177057849
Dodecanoic acid	Lipids and lipid-like molecules	月桂酸	脂质和类脂分子	2483.84	1.52589	143-07-7	C12H24O2	C02679	Greasy, Slightly, Pine, Wood	mild, coconut, bay oil, fatty, metal	2485	2496	11	Level1	3241272	2287572	3586534	4676770	6603428	6139526	7773134	4516790	4624852
2-Pentadecanone, 6,10,14-trimethyl-	Lipids and lipid-like molecules	6,10,14-三甲基十五烷-2-酮	脂质和类脂分子	2063.87	2.576	502-69-2	C18H36O			herbal, celery, fatty, oily, jasmin, woody	2135	2131	4	Level1	378572	361498	311372	206081	0	221016	230041	0	216271
gamma-Terpinene	Hydrocarbons	γ-萜品烯	烃类	815.948	2.6285	99-85-4	C10H16	C09900	Oily, Smoky	herbal, lime, turpentine, oily, bitter, terpene, lemon, gasoline, tropical, woody	1258.6	1246	12.6	Level1	331199	0	354137	0	270049	223184	0	0	244121
Dimethyl Sulfoxide	Organosulfur compounds	二甲基亚砜	有机含硫化合物	1313.92	1.33	67-68-5	C2H6OS	C11143		oily, mushroom, bitter, cheesy, fatty, garlic	1568	1573	5	Level1	2889510	2643493	2529538	1918979	2411247	2637768	2715862	2464106	2616096
1-Nonanol	Alcohols	壬烷-1-醇	醇类	1457.91	1.65833	143-08-8	C9H20O	C14696		green, rose, oily, fresh, orange, bitter, floral, wet, dusty, fatty, clean	1666.7	1660	6.7	Level1	239786262	186119503	179768236	101029546	89967394	90337784	111586429	100812876	96396880
3-Hexen-1-ol, (Z)-	Alcohols	顺式-3-己烯-1-醇	醇类	1043.93	1.45933	928-96-1	C6H12O	C08492		herbal, foliage, green, leafy, oily, fresh, grass, cut grass, vegetable	1396.3	1382	14.3	Level1	0	19500763	0	20304319	18255909	0	0	0	0
2-Butanol	Alcohols	2-丁醇	醇类	449.221	1.44237	78-92-2	C4H10O		sweet, malty alcohol	wine, sweet, oily, apricot	1031.5	1025	6.5	Level1	10652496	13801091	12708660	16859152	0	19798372	7342920	21944359	19334634
1-Pentanol	Alcohols	1-戊醇	醇类	814.448	1.47138	71-41-0	C5H12O			balsamic, vanilla, balsam, sweet, fusel, oily	1257.76	1250	7.7625	Level1	314885599	316823398	311943109	40288938	332697031	0	349461175	129595496	358590058
2-Pentanol	Alcohols	2-戊醇	醇类	593.962	1.50367	6032-29-7	C5H12O			green, mild, fusel, fermented, oily	1125.9	1119	6.9	Level1	3708105	3508386	4352598	3498814	3573842	3750781	3005934	3469108	3953778
1-Hexanol, 2-ethyl-	Alcohols	2-乙基己醇	醇类	1205.92	1.62522	104-76-7	C8H18O	C02498	Rose, Green	green, rose, oily, fresh, floral, sweet, citrus	1496.3	1491	5.3	Level1	81635342	84449609	78352111	43178034	58706947	46917222	66485775	35448123	37893295
Pyrazine, 2,5-dimethyl-	Organoheterocyclic compounds	2,5-二甲基吡嗪	有机杂环化合物	941.94	1.666	123-32-0	C6H8N2		Green Grass, Fried Bean Spice	roast beef, cocoa, grass, medicine, medical, roasted nut, roasted nuts, medicinal, woody	1333.3	1320	13.3	Level1	8011603	8060366	8652179	6446358	6223864	6566920	6971181	7056475	7091465
Benzothiazole	Organoheterocyclic compounds	苯并噻唑	有机杂环化合物	1871.88	1.492	95-16-9	C7H5NS		Gasoline,Leather, Roasted,Smoky And Rubber	nutty, meat, rubbery, cooked, coffee, gasoline, sulfury, vegetable, rubber	1976.2	1958	18.2	Level1	7987617	9161222	8740825	5463746	5715775	5787695	7221053	7489040	7282866
2-Methoxy-4-vinylphenol	Benzenoids	2-甲氧基-4-乙烯基苯酚	苯环型化合物	2147.86	1.38944	7786-61-0	C9H10O2	C17883	Spicy, Raisin	smoky, curry, peanut, clove, spicy	2205	2188	17	Level1	1544421	1599254	1421790	1096953	823092	891660	1078279	1132891	1037402
Pyrazine, 2,3-dimethyl-	Organoheterocyclic compounds	2,3-二甲基吡嗪	有机杂环化合物	983.937	1.646	5910-89-4	C6H8N2		Toasted Bread, Fried Corn, Roasted Buns, Roasted Peanuts	leather, peanut butter, nutty, meat, cocoa, almond, coffee, nut, peanut, walnut, caramel, butter	1359.3	1344	15.3	Level1	19778676	0	0	0	0	0	0	0	0
5-Hydroxy-4-octanone	Organic oxygen compounds	5-羟基-4-辛酮		1139.93	1.456	496-77-5	C8H16O2			nutty, pungent, buttery, sweet	1455.6	1443	12.6	Level1	3992490	0	0	0	0	0	0	0	0
3,4-Hexanedione	Ketones	3,4-己二酮	酮类	635.959	1.67733	4437-51-8	C6H10O2			nutty, toasted, almond, caramel, buttery	1151.9	1143	8.9	Level1	17150483	16204838	16690994	0	0	0	0	0	0
Furan, 2,2'-[oxybis(methylene)]bis-	Organoheterocyclic compounds	二呋喃醚	有机杂环化合物	1907.88	1.593	4437-22-3	C10H10O3			coffee, nutty	2005	1986	19	Level1	0	0	0	0	0	0	2605850	0	0
3(2H)-Furanone, dihydro-2-methyl-	Organoheterocyclic compounds	2-甲基四氢呋喃-3-酮	有机杂环化合物	857.945	1.50943	3188-00-9	C5H8O2			nutty, bread, sweet, solvent, buttery	1282.8	1268	14.8	Level1	1573718	0	1595104	711425	0	647680	836009	848567	898357
Pyrazine	Organoheterocyclic compounds	吡嗪	有机杂环化合物	756.619	1.46867	290-37-9	C4H4N2			hazelnut, pungent, barley, roasted, sweet corn	1224.49	1212	12.4889	Level1	4937678	4662266	4930244	4607246	4791502	4953445	5244178	5349496	5423437
Thiazole	Organoheterocyclic compounds	噻唑	有机杂环化合物	821.947	1.43925	288-47-1	C3H3NS		Nut, Sulfur, Stink	nutty, pyridine, meaty	1262.1	1248	14.1	Level1	0	2601421	2797629	1921807	2377220	2484612	3412727	4082643	4090501
Acetylpyrazine	Ketones	乙酰吡嗪	酮类	1433.91	1.464	22047-25-2	C6H6N2O			chip, chocolate, nutty, hazelnut, roast, bitter, coffee, bread crust, tomato, corn, popcorn	1650	1632	18	Level1	0	636729	0	0	0	0	0	0	0
Ethanone, 1-(2-furanyl)-	Ketones	2-乙酰呋喃	酮类	1217.92	1.634	1192-62-7	C6H6O2		Almond, Sweet, Creamy	balsamic, cocoa, almond, balsam, coffee, sweet, beef, tobacco, peanut, caramel, potato	1504	1499	5	Level1	0	0	0	0	238826	0	0	0	0
Pyrazine, methyl-	Organoheterocyclic compounds	2-甲基吡嗪	有机杂环化合物	851.945	1.55933	109-08-0	C5H6N2		Toasted Bread, Roasted Almonds, Fried Peanuts	green, chocolate, nutty, cocoa, roasted, peanut, popcorn	1279.3	1266	13.3	Level1	2995349	2956056	3133688	3874959	3519951	3649923	3629761	3562285	3535311
Pyrazine, 2,6-dimethyl-	Organoheterocyclic compounds	2,6-二甲基吡嗪	有机杂环化合物	953.939	1.65167	108-50-9	C6H8N2		Green Pepper Fragrant	roast beef, cocoa, coffee, roasted nut, roasted nuts	1340.7	1328	12.7	Level1	2761431	2757943	2979875	1705607	1791636	2255881	2545495	2552515	2337637
p-Cymene	Lipids and lipid-like molecules	对伞花烃	脂质和类脂分子	863.945	2.25312	99-87-6	C10H14	C06575		spice, fresh, terpene, solvent, citrus, gasoline, woody	1286.2	1272	14.2	Level1	3723541	0	4354437	2273561	2812869	2652014	4281687	4076256	4419330
a-Phellandrene	Lipids and lipid-like molecules	α-水芹烯	脂质和类脂分子	677.1	2.77471	99-83-2	C10H16	C09875		mint, herbal, green, turpentine, spice, terpene, citrus, peppery, woody	1177.27	1167	10.2714	Level1	308757	0	0	78449	85832	153727	410679	410447	387684
Eugenol	Benzenoids	丁香酚	苯环型化合物	2117.86	1.438	97-53-0	C10H12O2	C10453	Spicy, Clove	honey, sweet, clove, spicy, cinnamon, woody	2180	2169	11	Level1	0	0	1016658	230792	219529	246389	0	0	257449
Phenol, 2-methoxy-4-(2-propenyl)-, acetate	Esters	乙酰丁香酚	酯类	2219.86	1.527	93-28-7	C12H14O3	C14567		malt, spice, fresh, floral, carnation, sweet, clove, woody	2265	2263	2	Level1	0	0	176178	0	0	0	0	0	139193
Linalool	Lipids and lipid-like molecules	芳樟醇	脂质和类脂分子	1295.92	1.692	78-70-6	C10H18O	C03985	Floral,Green	green, flower, lavender, orange, floral, sweet, lemon, blueberry, citrus, bois de rose, woody	1556	1547	9	Level1	0	7651995	0	0	0	0	0	0	0
Cyclohexene, 1-methyl-4-(1-methylethylidene)-	Lipids and lipid-like molecules	萜品油	脂质和类脂分子	881.944	2.5995	586-62-9	C10H16	C06075		fresh, sweet, pine, plastic, citrus, woody	1296.6	1284	12.6	Level1	0	154049	0	0	0	0	0	0	211701
1-Oxaspiro[4.5]dec-6-ene, 2,6,10,10-tetramethyl-	Organoheterocyclic compounds	茶螺烷	有机杂环化合物	1247.92	2.79	36431-72-8	C13H22O			herbal, leaf, green, tea, wet, metallic, tobacco, spicy, woody	1524	1526	2	Level1	75050	71254	76540	0	0	0	0	0	0
Bicyclo[3.1.0]hexane, 4-methylene-1-(1-methylethyl)-	Lipids and lipid-like molecules		脂质和类脂分子	575.963	3.01	3387-41-5	C10H16	C16777		turpentine, spice, pepper, terpene, pine, citrus, woody	1114.8	1124	9.2	Level1	0	0	0	0	187004	0	0	0	0
5-Methyl-2-thiophenecarboxaldehyde	Organoheterocyclic compounds	5-甲基-2-噻吩甲醛	有机杂环化合物	1577.9	1.47388	13679-70-4	C6H6OS		Cherry, Swee	acetophenone, sulfur, almond, sweet, cherry, furfural, woody	1752.2	1767	14.8	Level1	0	407514	400748	241164	219565	245916	307937	310430	300451
Indole	Organoheterocyclic compounds	吲哚	有机杂环化合物	2435.84	1.355	120-72-9	C8H7N	C00463		honey, moth ball, jasmine, fishy, naphthelene, animal, burnt, mothball, floral, fecal	2445	2445	0	Level1	1430956	0	0	0	921767	0	1039926	0	0
Pyridine	Organoheterocyclic compounds	吡啶	有机杂环化合物	701.955	1.52778	110-86-1	C5H5N	C00747	burnt, pungent,nauseating	putrid, rancid, sickening, fishy, sour, amine	1192.6	1186	6.6	Level1	1359530	1224116	1181519	1764938	1579481	1556922	1351256	1257340	1241504
2-Decanone	Ketones	2-癸酮	酮类	1223.92	2.09922	693-54-9	C10H20O			fatty, orange, floral, peach	1508	1493	15	Level1	4492618	4623600	5321007	1066477	916991	915723	1586872	1449272	1496575
Butanal, 3-methyl-	Aldehydes	3-甲基丁醛	醛类	323.979	1.63014	590-86-3	C5H10O	C07329	Floral, Fruity	malt, ethereal, peach, chocolate, aldehydic, sour, fatty	931.6	918	13.6	Level1	0	0	7422575	7250701	6069380	3623671	7564342	6088080	7575039
n-Decanoic acid	Lipids and lipid-like molecules	癸酸	脂质和类脂分子	2231.86	1.35433	334-48-5	C10H20O2	C01571	Fatty, Rancid, Soap	fat, rancid, unpleasant, citrus, sour, fatty	2275	2276	1	Level1	1780468	1088419	1583888	1200357	3667305	2504394	1512848	1519222	2166219
2,4-Octadienal, (E,E)-	Aldehydes	2,4-辛二烯醛	醛类	1373.91	1.64317	30361-28-5	C8H12O			green, seaweed, fatty, pear, cucumber, melon	1608.3	1603	5.3	Level1	7928290	8791209	7649901	2559817	2719041	0	3891207	0	0
Pyridine, 2-pentyl-	Organoheterocyclic compounds	2-戊基吡啶	有机杂环化合物	1343.91	1.927	2294-76-0	C10H15N			tallow, herbal, green, mushroom, pepper, fatty	1588	1578	10	Level1	0	599470	0	0	0	0	0	0	0
2-Heptenal, (E)-	Aldehydes	2-庚烯醛	醛类	944.606	1.76178	18829-55-5	C7H12O			green, fresh, pungent, almond, fatty, soap, vegetable	1334.94	1323	15.5889	Level1	158684026	158972194	154248836	63677287	1788291	1868295	74384929	65394981	63251286
Hexanoic acid	Lipids and lipid-like molecules	己酸	脂质和类脂分子	1721.89	1.29022	142-62-1	C6H12O2	C01585	Roses, Geraniumc	fatty, sweat, cheese, sour	1859.08	1846	13.0778	Level1	27478304	58921515	32293360	213763985	212975206	220731588	258536596	253662071	61577896
5-Thiazoleethanol, 4-methyl-	Organoheterocyclic compounds	4-甲基-5-羟乙基噻唑	有机杂环化合物	2261.86	1.32611	137-00-8	C6H9NOS	C04294		cooked beef juice, sulfur, fatty	2300	2306	6	Level1	177691	107927	100297	123724	103397	141065	103011	135045	160473
Heptanal	Aldehydes	庚醛	醛类	713.954	1.93433	111-71-7	C7H14O	C14390	Citrus, Fatty, Rancid	citrus, wine-lee, rancid, ozone, fatty, herbal, aldehydic, green, fresh	1200	1185	15	Level1	40780580	42891537	40036541	10873175	9334960	10271943	19972958	18087096	11252381
Pentanoic acid, 2-methyl-	Lipids and lipid-like molecules	2-甲基戊酸	脂质和类脂分子	1611.9	1.27333	97-61-0	C6H12O2			sour, cheese	1776.8	1764	12.8	Level1	0	339770	0	707997	0	0	0	0	0
3-Pentanone	Ketones	3-戊酮	酮类	359.977	1.47833	96-22-0	C5H10O		acetone, fingernailpolish remover	ether, ethereal, acetone	963.2	980	16.8	Level1	0	0	1150551	0	0	0	1762204	0	391286
o-Xylene	Benzenoids	邻二甲苯	苯环型化合物	695.955	1.872	95-47-6	C8H10	C07212		geranium	1188.9	1187	1.9	Level1	0	0	0	0	0	0	0	0	96849
Naphthalene, 1-methyl-	Benzenoids	1-甲基萘	苯环型化合物	1745.89	1.703	90-12-0	C11H10	C14082		medicinal, naphthyl, camphor, chemical	1877.3	1884	6.7	Level1	0	0	0	0	0	0	0	0	351429
Diethyl Phthalate	Esters	邻苯二甲酸二乙酯	酯类	2346.52	1.60422	84-66-2	C12H14O4	C14175		bitter	2370.56	2365	5.55556	Level1	235909	246056	235795	293773	305026	381471	433201	333001	373619
Propanoic acid, 2-methyl-	Carboxylic_Acids	异丁酸	羧酸及衍生物	1334.16	1.25463	79-31-2	C4H8O2	C02632		cheese, rancid, strawberry, butter	1581.5	1570	11.5	Level1	8312516	6537541	6920631	5216732	5800914	6765528	2935603	11132972	0
Propanal, 2-methyl-	Aldehydes	异丁醛	醛类	233.985	1.502	78-84-2	C4H8O		pungent	malt, green, fresh, pungent, aldehydic, floral	825	819	6	Level1	0	166798368	0	0	0	0	0	0	0
1-Propanol, 2-methyl-	Alcohols	异丁醇	醇类	552.632	1.424	78-83-1	C4H10O	C14710	sweet,fusel,musty, alcohol, rubber, latex	ether, solvent, bitter, wine	1100.41	1092	8.41111	Level1	3743927	4144548	2738252	4533760	4536637	4744382	7483118	7042805	7229064
Amylene hydrate	Alcohols	2-甲基-2-丁醇	醇类	431.972	1.515	75-85-4	C5H12O			pungent	1020	1008	12	Level1	8108825	8193400	10704234	11080632	13031945	11352298	8909035	11368085	13809697
Dimethyl sulfide	Ethers	二甲基硫醚	醚类	197.987	1.45144	75-18-3	C2H6S	C00580	disagreeable,asparagus, putrid	cabbage, green, sulfurous, sulfur, tomato, wild, sweet corn, radish, gasoline, onion, vegetable, sulfury	757.1	753	4.1	Level1	13426155	13786230	15145542	8872010	10781044	8188666	8852316	12042242	15082787
Methanethiol		甲硫醇		173.989	1.33878	74-93-1	CH4S	C00409		gasoline, sulfur, garlic, decomposing cabbage	700	690	10	Level1	7324971	7183128	6657806	3171963	4632397	3672859	15309216	15508869	12046199
Acetone	Ketones	丙酮	酮类	237.735	1.4035	67-64-1	C3H6O	C00207	sweet, fruity,etherous	ethereal, pear, solvent, apple	830.188	819	11.1875	Level1	648951645	0	1275470857	801788719	360854904	432918218	1038227859	578234522	1155187685
Phenol, 2-propyl-	Benzenoids	2-丙基苯酚	苯环型化合物	2075.87	1.339	644-35-9	C9H12O			smoky, medicinal, phenolic	2145	2125	20	Level1	0	244968	0	0	0	0	0	0	0
Acetic acid	Carboxylic_Acids	乙酸	羧酸及衍生物	1153.26	1.25144	64-19-7	C2H4O2	C00033	pungent,vinegar	vinegar, sour, pungent, sharp	1463.82	1449	14.8222	Level1	469616087	403599164	405795799	411749162	291231913	809665906	362627744	916810522	687698989
Ethanol	Alcohols	乙醇	醇类	336.645	1.45056	64-17-5	C2H6O	C00469	Disolvent, Ethanol	ethereal, strong, sweet, alcoholic, medical	942.689	932	10.6889	Level1	311019554	656155538	282705497	117416862	535344215	319848088	307464574	1212770071	544845450
Nonadecane	Hydrocarbons	十九烷	烃类	1775.89	4.8988	629-92-5	C19H40			alkane, bland	1900	1900	0	Level1	493767	0	0	1306057	897939	763792	0	584950	0
Heptadecane	Hydrocarbons	十七烷	烃类	1505.9	5.28014	629-78-7	C17H36	C01816		alkane	1700.07	1700	3.64286	Level1	12047659	0	0	880669	0	499284	482669	13450923	10392036
Tridecane	Hydrocarbons	十三烷	烃类	881.944	5.491	629-50-5	C13H28			alkane	1296.6	1300	3.4	Level1	0	7875518	7833152	12911781	11830348	8759909	8406884	0	7999629
2-Hexanol	Alcohols	2-己醇	醇类	761.951	1.563	626-93-7	C6H14O			chemical, winey	1227.6	1224	3.6	Level1	1905066	0	0	0	0	0	0	0	0
Acetamide	Organic acids and derivatives	乙酰胺	有机酸及其衍生物	1583.9	1.249	60-35-5	C2H5NO	C06244		mousy	1756.5	1764	7.5	Level1	1214427	0	0	0	0	2088155	0	0	0
Cyclohexene, 1-methyl-4-(1-methylethenyl)-, (S)-	Lipids and lipid-like molecules	（-）-柠檬烯	脂质和类脂分子	734.953	2.7355	5989-54-8	C10H16	C00521		herbal, terpene, pine, camphoraceous, peppery	1212.05	1199	13.05	Level1	0	0	0	4550344	0	0	5711093	0	0
2-Hexanone	Ketones	2-己酮	酮类	539.965	1.7802	591-78-6	C6H12O		sweet, paint	ether, ethereal	1092	1083	9	Level1	6555405	0	21651663	2445551	786175	0	0	0	10470044
Cyclohexanone, 3-methyl-				965.938	1.769	591-24-2	C7H12O			minty, medicinal, camphoraceous, camphor	1348.1	1355	6.9	Level1	0	0	0	0	0	1173911	0	0	0
2-Pentanol, 2-methyl-	Alcohols	2-甲基戊烷-2-醇	醇类	563.964	1.60133	590-36-3	C6H14O			pungent	1107.4	1099	8.4	Level1	3136634	0	4552611	0	0	0	2464323	0	0
3-Heptanol	Alcohols	3-庚醇	醇类	887.943	1.6605	589-82-2	C7H16O			herbal, herb, bitter, powerful	1300	1290	10	Level1	1085097	0	1152841	0	0	0	0	0	0
2,3-Octanedione	Ketones	2,3-辛二酮	酮类	953.939	1.811	585-25-1	C8H14O2			cooked, buttery, broccoli, dill	1340.7	1335	5.7	Level1	0	0	0	0	0	18594542	0	0	0
Propylene Glycol	Alcohols	丙二醇	醇类	1379.91	1.256	57-55-6	C3H8O2	C00583		alcoholic, very slight, odorless	1612.5	1600	12.5	Level1	0	0	0	24383737	0	0	0	0	0
3-Pentanone, 2-methyl-	Ketones	2-甲基-3-戊酮	酮类	419.306	1.80811	565-69-5	C6H12O			mint	1011.56	1003	8.55556	Level1	901612	814754	0	990053	1086489	911448	631279	1078627	1480963
Thiophene, 2-methyl-	Organoheterocyclic compounds	2-甲基噻吩	有机杂环化合物	557.964	1.73487	554-14-3	C5H6S			green, sulfurous, sulfur, roasted, alliaceous, onion	1103.7	1097	6.7	Level1	0	6432830	6361002	2027813	1796499	2018626	2551782	2792672	2661468
Hexadecane	Hydrocarbons	十六烷	烃类	1361.91	5.159	544-76-3	C16H34			alkane	1600	1600	0	Level1	20122171	19373713	16627748	0	24049433	20867306	17483471	22345158	16230015
Furan, 2-methyl-	Organoheterocyclic compounds	2-甲基呋喃	有机杂环化合物	275.982	1.54422	534-22-5	C5H6O			ethereal, acetone, chocolate	883.3	870	13.3	Level1	7607385	7932323	7655630	3351601	4217256	4493237	6302832	7716082	6984409
Benzaldehyde, 2-methyl-	Benzenoids	2-甲基苯甲醛	苯环型化合物	1427.91	1.55375	529-20-4	C8H8O	C07214		cherry	1645.8	1632	13.8	Level1	0	3181940	3291396	0	1998210	0	0	0	2438208
1-Propanol, 3-(methylthio)-	Ethers	蛋氨酸	醚类	1541.9	1.35567	505-10-2	C4H10OS		Cabbage, Cooked Potato, Garlic	soup, sulfurous, sweet, onion, vegetable, potato	1726.1	1719	7.1	Level1	285526	198123	334455	0	0	170634	0	0	253811
Butanoic acid, 3-methyl-	Lipids and lipid-like molecules	异戊酸	脂质和类脂分子	1481.91	1.26733	503-74-2	C5H10O2	C08262	Rancid Cheese, Sweaty, Putrid	sweaty, stinky, sweat, rancid, acid, feet, animal, sour, tropical, cheese	1683.3	1666	17.3	Level1	26522069	24094360	25705964	29728650	30627590	33464690	24819273	26676695	26268353
Benzaldehyde, 4-ethyl-	Benzenoids	4-乙基苯甲醛	苯环型化合物	1553.9	1.60378	4748-78-1	C9H10O			almond, sweet, bitter	1734.8	1721	13.8	Level1	22308859	24732737	24211357	10494481	7700560	8071984	10337956	10303432	9893391
Eucalyptol	Organoheterocyclic compounds	桉叶油醇	有机杂环化合物	755.952	2.69578	470-82-6	C10H18O	C09844		mint, herbal, pepper, eucalyptus, sweet, camphor	1224.1	1212	12.1	Level1	29935622	29873275	30025186	9907120	11799279	10622592	18330448	15758523	15343750
Anethole	Ethers		醚类	1703.89	1.666	4180-23-8	C10H12O	C10428		anise, licorice, balsam, sweet, mimosa	1845.5	1827	18.5	Level1	0	0	0	0	0	0	0	0	114180
Trisulfide, diethyl	Organosulfur compounds	三硫化二乙酯	有机含硫化合物	1253.92	1.95689	3600-24-6	C4H10S3			sulfurous, onion, garlic	1528	1520	8	Level1	588148	607372	659812	728379	836364	658474	1108178	869654	797258
1-Pentanone, 1-(2-furanyl)-	Ketones	2-戊酰基呋喃	酮类	1553.9	1.6455	3194-17-0	C9H12O2			caramel, sweet	1734.8	1747	12.2	Level1	142854	170440	0	0	0	0	0	0	0
2,4-Undecadienal, (E,E)-	Aldehydes	2,4-十一二烯醛	醛类	1823.88	1.776	30361-29-6	C11H18O			caramellic, spicy	1938.1	1945	6.9	Level1	1630620	0	0	0	0	0	0	250502	0
4-Vinylphenol	Benzenoids	4-乙烯基苯酚	苯环型化合物	2357.85	1.288	2628-17-3	C8H8O	C05627	Chemical, Woody	almond shell, sweet, phenolic, medical, chemical	2380	2379	1	Level1	0	2784976	0	0	0	2084951	0	0	2167696
Cyclohexanone, 2,2,6-trimethyl-	Ketones	2,2,6-三甲基环己酮	酮类	947.939	2.11589	2408-37-9	C9H16O			honey, pungent, cistus, labdanum, thujone	1337	1317	20	Level1	502995	513468	535636	262479	231002	236475	286013	307685	291474
2-Pentadecanone	Ketones	2-十五烷酮	酮类	1943.88	2.33911	2345-28-0	C15H30O			fresh, celery, jasmin	2035	2019	16	Level1	354193	333088	271224	332629	257884	321594	277095	319505	278671
Methyl ethyl disulfide	Organosulfur compounds	乙基甲基二硫化物	有机含硫化合物	647.292	1.83233	20333-39-5	C3H8S2			sulfurous, truffle	1158.89	1155	3.88889	Level1	69440	75273	96119	117587	194374	89639	110784	97935	207885
(E)-betaÃÂbetaÃÂ-Farnesene	Lipids and lipid-like molecules	β-法呢烯	脂质和类脂分子	1475.91	2.7148	18794-84-8	C15H24	C09666		green, citrus	1679.2	1665	14.2	Level1	0	0	0	197121	0	0	184166	288976	284027
2-Penten-1-ol, (E)-	Alcohols	2-戊烯-1-醇	醇类	929.94	1.40933	1576-96-1	C5H10O			green, mushroom	1325.9	1313	12.9	Level1	0	0	44212407	0	21423642	0	0	0	40997572
2,3-Dimethyl-5-ethylpyrazine	Organoheterocyclic compounds	5-乙基-2,3-二甲基吡嗪	有机杂环化合物	1169.93	1.842	15707-34-3	C8H12N2			popcorn, burnt	1474.1	1460	14.1	Level1	0	0	0	0	0	0	0	0	124982
2,4-Hexadienal, (E,E)-	Aldehydes	2,4-己二烯醛	醛类	1085.93	1.52267	142-83-6	C6H8O	C19249		green, floral, sweet, citrus, spicy	1422.2	1404	18.2	Level1	5640221	4299435	4203421	3963874	2257937	2464492	3125867	2336670	3068768
Heptane	Hydrocarbons	庚烷	烃类	179.988	1.99133	142-82-5	C7H16		gasoline	ethereal, alkane, sweet	714.3	700	14.3	Level1	31600699	28182335	26775267	17664654	12582720	12993349	17248308	17392600	18155487
2,6-Octadienal, 3,7-dimethyl-, (E)-	Lipids and lipid-like molecules	柠檬醛	脂质和类脂分子	1571.9	1.754	141-27-5	C10H16O	C01499		mint, bitter, sweet, citrus, lemon, sharp	1747.8	1732	15.8	Level1	947761	929630	0	0	0	0	1063548	1043674	1012553
Pyrazine, 2-ethyl-6-methyl-	Organoheterocyclic compounds	2-乙基-6-甲基吡嗪	有机杂环化合物	1049.93	1.758	13925-03-6	C7H10N2			potato, roasted	1400	1386	14	Level1	0	0	537483	0	0	0	0	0	0
3-Carene	Lipids and lipid-like molecules	3-卡琳	脂质和类脂分子	647.959	2.95367	13466-78-9	C10H16	C09839		resin, citrus, lemon, sweet	1159.3	1147	12.3	Level1	0	0	0	0	0	206171	300561	275868	0
Decane	Hydrocarbons	癸烷	烃类	403.974	4.55478	124-18-5	C10H22			alkane	1001.33	1000	1.33333	Level1	470555191	370475325	338295198	494335198	551199824	490280056	546920298	587785903	491139252
Phenol, 4-ethyl-	Benzenoids	4-乙基苯酚	苯环型化合物	2117.86	1.292	123-07-9	C8H10O	C13637	Phenolic, Leather	smoke, spice, guaiacol, phenol, castoreum, phenolic, medicinal, alcohol	2180	2187	7	Level1	446467	0	0	0	0	0	0	0	0
Ethanone, 1-(4-methylphenyl)-	Ketones	4'-甲基苯乙酮	酮类	1643.89	1.56314	122-00-9	C9H10O			acetophenone, hawthorn, coumarin, sweet, hawthorne, cherry, mimosa, bitter almond	1800	1797	3	Level1	258373	266739	288339	189725	195276	0	0	212459	242657
2-Propanone, 1-hydroxy-	Ketones	羟基丙酮	酮类	919.655	1.339	116-09-6	C3H6O2	C05235		ethereal, pungent, caramellic, sweet	1319.56	1303	16.5571	Level1	0	19349172	0	9048549	6264102	9947829	7709768	2947211	7619658
Dodecane	Hydrocarbons	十二烷	烃类	713.954	5.472	112-40-3	C12H26	C08374		alkane	1200	1200	0	Level1	0	0	0	0	311950614	0	288139768	0	231774194
Undecane	Hydrocarbons	十一烷	烃类	539.298	5.38333	1120-21-4	C11H24			alkane	1091.56	1100	8.44444	Level1	16141648	9961882	10001265	16842636	18431282	14620390	18538103	21915264	14961969
Nonane	Hydrocarbons	壬烷	烃类	289.982	3.691	111-84-2	C9H20		gasoline	gasoline, alkane	901.767	900	1.76667	Level1	31506419	24502428	20874225	38512697	44207574	38719418	44269116	48477175	40719461
Octane	Hydrocarbons	辛烷	烃类	215.986	2.713	111-65-9	C8H18	C01387	gasoline, oil	gasoline, alkane	800	800	0	Level1	0	0	242158457	0	0	0	0	0	0
Diethyl disulfide	Organosulfur compounds	二乙基二硫醚	有机含硫化合物	761.951	1.98244	110-81-6	C4H10S2		Onion, Sulfurous	greasy, ripe, onion, garlic, gassy	1227.6	1215	12.6	Level1	332396	399209	396231	397574	415683	348151	491356	422926	0
n-Hexane	Hydrocarbons	己烷	烃类	125.992	1.67	110-54-3	C6H14	C11271	gasoline	alkane	585.7	600	14.3	Level1	0	0	0	0	0	0	0	0	3168292
Ethyl formate	Esters	甲酸乙酯	酯类	245.984	1.42529	109-94-4	C3H6O2		aromatic	ethereal, green, rose, pungent, bitter, cognac, alcohol	841.7	824	17.7	Level1	13907435	9406268	0	0	9976683	13967725	15940294	5232147	15314892
Pentanoic acid	Lipids and lipid-like molecules	戊酸	脂质和类脂分子	1577.9	1.2645	109-52-4	C5H10O2	C00803	Pit Mud Smell, Sweat Smell, Sour Smell	sweaty, putrid, sweat, rancid, sickening, animal, acidic	1752.2	1733	19.2	Level1	25763292	0	24640996	16317668	17179883	17886037	22699251	21669162	21218595
Phenol	Benzenoids	苯酚	苯环型化合物	1922.88	1.246	108-95-2	C6H6O	C00146	medicinal, acid,ink, creosote,empyreumatic	plastic, rubber, phenol, phenolic	2017.5	2000	17.5	Level1	0	11416036	0	0	0	0	0	1580985	0
Cyclohexanone	Ketones	环己酮	酮类	905.942	1.683	108-94-1	C6H10O	C00414	sweet, sharp	minty, acetone	1311.1	1294	17.1	Level1	0	0	0	1842492	0	1712423	0	0	2203114
Toluene	Benzenoids	甲苯	苯环型化合物	479.969	1.81122	108-88-3	C7H8	C01455	sour, burnt	paint, sweet	1052	1042	10	Level1	18964573	18401777	16786055	7720144	4079389	4494553	5907110	4411625	4632634
Benzene, 1,3-dimethyl-	Benzenoids	间二甲苯	苯环型化合物	641.959	1.976	108-38-3	C8H10	C07208		plastic	1155.6	1143	12.6	Level1	0	0	29492106	0	0	0	0	0	0
Acetic anhydride	Carboxylic_Acids	乙酸酐	羧酸及衍生物	809.948	1.401	108-24-7	C4H6O3		sour, acid	vinegar, sharp	1255.2	1236	19.2	Level1	0	0	0	0	0	1024058	0	0	0
2-Propenal	Organic oxygen compounds	丙烯醛	有机氧化合物	251.983	1.636	107-02-8	C3H4O	C01471	pungent	cherry, almond	850	850	8.3	Level1	0	46730448	0	0	0	0	0	0	1854087
3-Octanone	Ketones	3-辛酮	酮类	833.947	2.05671	106-68-3	C8H16O	C17145		herbal, lavender, mushroom, fresh, herb, sweet, resin, butter	1269	1253	16	Level1	0	94456049	97769455	19452774	14257886	0	19736913	23469831	24500579
2,6-Octadien-1-ol, 3,7-dimethyl-, (Z)-	Lipids and lipid-like molecules	神经醇	脂质和类脂分子	1655.89	1.578	106-25-2	C10H18O	C09871		magnolia, bitter, sweet, natural, citrus, neroli	1809.1	1797	12.1	Level1	0	0	0	0	0	0	0	941384	876721
Pyridine, 2-ethyl-	Organoheterocyclic compounds	2-乙基吡啶	有机杂环化合物	875.944	1.72378	100-71-0	C7H9N			grass, green, grassy	1293.1	1279	14.1	Level1	97410	91526	96002	132508	109896	113897	95245	100911	96684
Styrene	Benzenoids	苯乙烯	苯环型化合物	839.946	1.747	100-42-5	C8H8	C07083	sharp, sweet	balsamic, floral, balsam, sweet, plastic, gasoline	1272.4	1261	11.4	Level1	0	15194449	0	0	0	0	10198539	0	0
betaÃÂbetaÃÂ-Ocimene	Lipids and lipid-like molecules		脂质和类脂分子	821.947	2.456	13877-91-3	C10H16		Apple Peel, Fruity		1262.1	1250	12.1	Level1	0	848591	0	0	0	0	0	0	1248497
2-Hexen-1-ol, (E)-	Alcohols	反式-2-己烯-1-醇	醇类	1073.93	1.44775	928-95-0	C6H12O		Fruity,Fresh,Green		1414.8	1406	8.8	Level1	37944852	36911664	38715824	0	60115342	62346090	63170439	63119187	62677953
Benzene, 1,4-dichloro-	Benzenoids	1,4-二氯苯	苯环型化合物	1151.93	1.725	106-46-7	C6H4Cl2	C07092	camphor, mothballs		1463	1449	14	Level1	17136974	14882840	15506144	18147647	16799690	15379481	0	11319351	0
Ethane, 1,2-dichloro-	Organohalogen compounds	1,2-二氯乙烷	有机卤素化合物	521.967	1.47825	107-06-2	C2H4Cl2	C06752	sweet		1080	1079	1	Level1	0	676402	649227	0	965520	679035	215306	456202	117671
2-Propenenitrile	Heterocyclic_Compounds	丙烯腈	有机含氮化合物	419.973	1.364	107-13-1	C3H3N	C01998	onion, garlic		1012	1002	10	Level1	0	0	0	188240	0	0	0	0	0
Methyl formate	Esters	甲酸甲酯	酯类	203.987	1.347	107-31-3	C2H4O2		ethereal		771.4	774	2.6	Level1	0	0	1678462	0	0	0	0	0	0
2-Propanol, 1-methoxy-	Alcohols	1-甲氧基-2-丙醇	醇类	617.96	1.4655	107-98-2	C4H10O2		etherish, ammonia		1140.7	1133	7.7	Level1	0	0	0	291221	0	0	320175	0	0
Maleic anhydride	Organoheterocyclic compounds	马来酸酐	有机杂环化合物	1091.93	1.404	108-31-6	C4H2O3		acrid		1425.9	1420	5.9	Level1	0	0	0	12330680	0	0	0	0	0
Benzene, chloro-	Benzenoids	氯苯	苯环型化合物	767.951	1.71533	108-90-7	C6H5Cl	C06990	almond-like, shoepolish		1231	1233	2	Level1	13571	143136	13977	0	0	0	0	0	0
Tetrahydrofuran	Organoheterocyclic compounds	四氢呋喃	有机杂环化合物	269.983	1.61478	109-99-9	C4H8O		ether		875	869	6	Level1	3065496	1767117	0	6324451	2659347	1916586	0	0	0
Furan	Organoheterocyclic compounds	呋喃	有机杂环化合物	227.985	1.405	110-00-9	C4H4O	C14275	strong		816.7	798	18.7	Level1	6580808	8271563	0	0	0	0	0	6630459	0
Thiophene	Organoheterocyclic compounds	噻吩	有机杂环化合物	455.971	1.57011	110-02-1	C4H4S		Garlic, Alliaceous		1036	1025	11	Level1	6287973	6404507	6236774	3167856	2352161	2641871	4568767	2651706	2490525
Cyclohexane	Hydrocarbons	环己烷	烃类	185.988	1.838	110-82-7	C6H12	C11249	pungent		728.6	737	8.4	Level1	0	184029	0	183979	0	0	0	118264	0
Cyclohexene	Hydrocarbons	环己烯	烃类	227.985	1.856	110-83-8	C6H10		sweet		816.7	832	15.3	Level1	0	0	0	0	174079	0	235197	0	0
1-Octene	Hydrocarbons	1-辛烯	烃类	248.984	2.43225	111-66-0	C8H16				845.85	847	6.8	Level1	4665102	4293261	8166308	0	0	0	0	0	663946
Ethanol, 2-butoxy-	Ethers	2-丁氧基乙醇	醚类	1076.6	1.51133	111-76-2	C6H14O2	C19355	sweet, ester, musty		1416.44	1405	11.4444	Level1	4105832	3881245	4134082	5044524	5088260	5271166	0	4934065	5434015
1,4-Dioxane	Organoheterocyclic compounds	二恶烷	有机杂环化合物	518.967	1.58775	123-91-1	C4H8O2	C14440	sweet, alcohol		1078	1082	4	Level1	0	0	0	0	284294	290846	0	133263	123830
2-Propenoic acid, butyl ester	Esters	丙烯酸丁酯	酯类	701.955	1.91237	141-32-2	C7H12O2	C10921	sweet, rancid, plastic		1192.6	1184	8.6	Level1	151204	882900	273788	0	177974	136783	268911	315544	365899
2-Nonenal, (E)-	Aldehydes	2-壬烯醛	醛类	1289.92	1.87278	18829-56-6	C9H16O		Fatty, Cucumber		1552	1534	18	Level1	51159251	52761989	46158658	14342690	10392496	11218462	16176367	14447648	13429816
2-Dodecenal, (E)-	Aldehydes	2-十二碳烯醛	醛类	1745.89	2.011	20407-84-5	C12H22O		Green, Fatty, Sweet		1877.3	1867	10.3	Level1	0	0	382310	0	0	0	0	0	0
2-Buten-1-one, 1-(2,6,6-trimethyl-1,3-cyclohexadien-1-yl)-	Ketones		酮类	1625.9	1.968	23696-85-7	C13H18O		Peach Jam, Sweet		1787	1801	14	Level1	0	0	0	0	0	0	0	176550	197673
2-Butenal	Organic oxygen compounds			488.969	1.4615	4170-30-3	C4H6O	C19377	pungent		1058	1047	11	Level1	0	1145898	0	0	0	359078	0	0	0
3-Heptanone, 5-methyl-	Ketones	5-甲基庚烷-3-酮	酮类	833.947	2.0565	541-85-5	C8H16O		solvent, sharp		1269	1265	4	Level1	93680582	0	0	0	0	14536260	0	0	0
Hydrazine, methyl-	Heterocyclic_Compounds	甲基肼	有机含氮化合物	1205.92	1.172	60-34-4	CH6N2		ammonia		1496.3	1479	17.3	Level1	0	0	0	0	0	596720	0	0	0
Thiophene, 3-methyl-	Organoheterocyclic compounds	3-甲基噻吩	有机杂环化合物	594.712	1.71087	616-44-4	C5H6S		Plastic, Sulfurous		1126.36	1122	8.9375	Level1	6223612	545875	557241	399656	156192	0	297986	347256	330248
Aniline	Benzenoids	苯胺	苯环型化合物	1604.9	1.3435	62-53-3	C6H7N	C00292	pungent, oily,empyreumatic		1771.75	1757	14.75	Level1	0	0	167108	82521	0	0	0	0	0
2-Hexenal, (E)-	Aldehydes	2-己烯醛	醛类	767.284	1.68711	6728-26-3	C6H10O	C08497	Apple-Like,Planty Green,Stinkbug		1230.66	1216	14.6556	Level1	78360543	1962720	74706636	2216418	31665334	32661563	41097608	40177458	37835285
Trichloromethane	Organohalogen compounds	氯仿	有机卤素化合物	455.971	1.47189	67-66-3	CHCl3	C13827	sweet, etherous,suffocating		1036	1022	14	Level1	15245389	16302371	16540115	14946397	11813528	10090181	15318721	21542985	18393530
Benzene	Benzenoids	苯	苯环型化合物	347.978	1.63267	71-43-2	C6H6	C01407	aromatic, sweet,solvent,empyreumatic		952.6	957	4.4	Level1	59638048	65081099	65555750	62971040	64643066	96703275	55848274	57403453	66411307
Ethylene oxide	Organoheterocyclic compounds	环氧乙烷	有机杂环化合物	173.989	1.608	75-21-8	C2H4O	C06548	sweet, olefinic		700	680	20	Level1	0	0	0	0	3644450	0	0	0	0
Methane, nitro-	Organic 1,3-dipolar compounds	硝基甲烷	有机的1,3 -偶极的化合物	671.957	1.31844	75-52-5	CH3NO2	C19275			1174.1	1179	4.9	Level1	1305302	1363567	1051927	1126368	1111925	988945	1062041	688237	536680
2-Propanol, 2-methyl-	Alcohols	叔丁醇	醇类	297.314	1.43067	75-65-0	C4H10O		sweet alcohol		908.2	900	8.2	Level1	352227033	372805301	416142253	356299867	376642862	376294387	122302050	422609421	244623985
Methyl vinyl ketone	Ketones	甲基乙烯基酮	酮类	353.977	1.46456	78-94-4	C4H6O		pungent		957.9	946	11.9	Level1	84055247	92199903	101911875	114445681	75893912	74711791	73413589	79834187	95686964
1-Decene	Hydrocarbons	1-癸烯	烃类	467.97	3.79811	872-05-9	C10H20		pleasant		1044	1050	6	Level1	1457582	1186782	1186581	1064708	969548	940808	1243903	1263200	1333940
Benzene, 1,2-dichloro-	Benzenoids	1,2-二氯苯	苯环型化合物	1223.92	1.69443	95-50-1	C6H4Cl2	C14328	camphor		1508	1492	16	Level1	142349	164392	0	0	0	0	140393	0	0
2-Propenoic acid, methyl ester	Esters	丙烯酸甲酯	酯类	347.978	1.512	96-33-3	C4H6O2	C19443	plastic, sharp,airplane glue		952.6	938	14.6	Level1	0	0	242168	0	0	0	0	0	0
a-Terpineol	Lipids and lipid-like molecules	α-萜品醇	脂质和类脂分子	1517.9	1.69675	98-55-5	C10H18O	C16772	Piney, Iris, Teil		1708.7	1697	11.7	Level1	635275	0	389995	238814	286076	229109	1001304	540069	531739
a-Methylstyrene	Benzenoids	α-甲基苯乙烯	苯环型化合物	959.939	1.858	98-83-9	C9H10	C14395			1344.4	1328	16.4	Level1	0	347508	0	0	0	0	0	0	0
Furfural	Aldehydes	糠醛	醛类	1127.93	1.3735	98-01-1	C5H4O2	C14279			1448.1	1461	12.9	Level1	1697149	0	0	0	0	0	522787	0	0
Benzene, 1,2,4,5-tetramethyl-	Benzenoids	1,2,4,5-四甲基苯	苯环型化合物	1121.93	2.089	95-93-2	C10H14	C14534			1444.4	1433	11.4	Level1	440796	0	470934	11574	84567	12966	237852	69887	162158
Phenol, 2-methoxy-		苯酚，2-甲氧基		1745.89	1.376	90-05-1	C7H8O2	C01502			1877.3	1860	17.3	Level1	223949	248864	257641	144453	157826	165916	252128	287170	0
2-Propenoic acid		2-丙酸		1445.91	1.21322	79-10-7	C3H4O2	C00511			1658.3	1639	19.3	Level1	4126078	3420261	3413999	3385450	2825105	2781703	2685787	514181	3479442
Propanoic acid		丙酸		1289.92	1.24211	79-09-4	C3H6O2	C00163			1552	1535	17	Level1	36849602	20926228	23967918	21400577	17671827	35967948	23345040	21772923	22147403
Trichloroethylene		三氯乙烯		414.641	1.66967	79-01-6	C2HCl3	C06790			1008.44	1007	1.44444	Level1	148369	0	138773	99167	92501	89368	71147	74702	0
Methane, bromodichloro-	Organohalogen compounds	溴二氯甲烷	有机卤素化合物	668.624	1.48922	75-27-4	CHBrCl2	C14708			1172.04	1174	2.04444	Level1	1408885	1432104	1304664	730837	680728	693423	659124	771146	719933
Phenol, 3-ethyl-	Benzenoids	3-乙基苯酚	苯环型化合物	2129.86	1.28867	620-17-7	C8H10O	C14386			2190	2171	19	Level1	659754	767580	859698	237697	285416	296551	314311	361573	622306
Benzene, 1-ethyl-3-methyl-	Benzenoids	3-乙基甲苯	苯环型化合物	785.95	2.10714	620-14-4	C9H12	C14522			1241.4	1225	16.4	Level1	425696	312732	0	0	0	0	307118	210014	192530
Naphthalene, 1,6-dimethyl-	Benzenoids	1,6-二甲基萘	苯环型化合物	1889.88	1.755	575-43-9	C12H12	C14217			1990.5	2006	15.5	Level1	0	0	0	0	39491	0	0	0	0
Naphthalene, 1,8-dimethyl-	Benzenoids	1,8-二甲基萘	苯环型化合物	1889.88	1.754	569-41-5	C12H12	C14703			1990.5	1989	1.5	Level1	0	0	0	0	0	0	54663	0	0
Benzene, 1,2,3-trimethyl-	Benzenoids	1,2,3-三甲苯	苯环型化合物	971.938	2.087	526-73-8	C9H12	C14518			1351.85	1340	11.85	Level1	0	0	2035711	0	0	0	0	0	0
Thioacetic acid	Organic acids and derivatives	硫代乙酸	有机酸及其衍生物	617.96	1.981	507-09-5	C2H4OS	C01857			1140.7	1124	16.7	Level1	0	0	0	0	0	0	9202435	0	0
Crotonic acid	Lipids and lipid-like molecules	2-丁烯酸	脂质和类脂分子	1541.9	1.234	3724-65-0	C4H6O2	C01771			1726.1	1744	17.9	Level1	0	0	0	0	0	899187	0	0	0
Pentadecanal-		十五醛		1955.87	2.3825	2765-11-9	C15H30O	C01948			2045	2041	4	Level1	158596	0	0	379428	407872	524309	0	0	0
Benzene, (1-methylpropyl)-	Benzenoids		苯环型化合物	824.947	2.33875	135-98-8	C10H14	C14142			1263.78	1249	14.775	Level1	189025	192769	223510	0	0	0	0	127433	0
Dimethyl phthalate	Esters	邻苯二甲酸二甲酯	酯类	2273.85	1.45	131-11-3	C10H10O4	C11233			2310	2303	7	Level1	4390650	0	0	0	0	0	0	0	0
Methane, dibromochloro-	Organohalogen compounds	氯二溴甲烷	有机卤素化合物	905.942	1.4914	124-48-1	CHBr2Cl	C14692			1311.1	1313	1.9	Level1	0	0	272312	144276	127235	130222	0	143328	0
1,3-Propanediamine	Heterocyclic_Compounds	1,3-二氨基丙烷	有机含氮化合物	905.942	1.264	109-76-2	C3H10N2	C00986			1311.1	1330	18.9	Level1	0	0	0	0	0	94999	0	0	0
Mesitylene	Benzenoids	均三甲苯	苯环型化合物	815.948	2.07613	108-67-8	C9H12	C14508			1258.6	1251	7.6	Level1	2601956	2538502	0	1796928	1874218	1718879	2202014	1965417	2084688
p-Xylene	Benzenoids	对二甲苯	苯环型化合物	641.209	1.97738	106-42-3	C8H10	C06756			1155.14	1139	16.1375	Level1	26053783	27300376	0	19576589	18817286	17533638	26665463	23185245	23499003
trans-Farnesol	Lipids and lipid-like molecules	法尼醇	脂质和类脂分子	2315.85	1.809	106-28-5	C15H26O	C01126			2345	2356	11	Level1	528035	469601	444075	751712	0	0	0	0	826282
2-Ethylhexyl acrylate	Esters	丙烯酸2-乙基己酯	酯类	1205.92	2.3014	103-11-7	C11H20O2	C19420			1496.3	1495	1.3	Level1	675588	0	0	0	0	554482	739609	613325	573885
Ethylbenzene	Benzenoids	乙苯	苯环型化合物	617.293	1.98656	100-41-4	C8H10	C07111			1140.29	1129	11.2889	Level1	15958557	16316277	17838586	8740387	9696328	9611715	14160702	13574047	14368600
2-Octen-1-ol, (E)-	Alcohols	反式-2-辛烯-1-醇	醇类	1386.77	1.51414	18409-17-1	C8H16O				1617.26	1613	9.11429	Level1	63486508	64456925	0	71794859	0	191223	89438529	81839902	80890220
3-Penten-2-ol	Alcohols	戊-3-烯-2-醇	醇类	691.456	1.4325	1569-50-2	C5H10O				1186.12	1177	9.125	Level1	0	0	0	195960	0	0	175945	108650	107663
(Z)-4-Decen-1-ol	Alcohols	顺式-4-癸烯-1-醇	醇类	1643.89	1.63462	57074-37-0	C10H20O				1800	1791	9	Level1	2559131	2337392	2095592	1009288	0	915023	1021877	1485990	918860
cis-Hept-4-enol	Alcohols	顺式-4-庚烯-1-醇	醇类	1229.92	1.4925	6191-71-5	C7H14O				1512	1528	16	Level1	0	0	0	0	0	0	0	6125762	6117138
3-Hepten-1-ol, (Z)-	Alcohols	顺式-3-庚烯-1-醇	醇类	1211.92	1.502	1708-81-2	C7H14O				1500	1491	9	Level1	0	0	0	0	0	0	1478483	1456745	0
2-Hepten-1-ol, (E)-	Alcohols	反式-2-庚烯-1-醇	醇类	1241.92	1.487	33467-76-4	C7H14O				1520	1517	3	Level1	0	0	0	100383915	0	0	0	0	0
4-Hepten-1-ol	Alcohols	4-庚烯-1-醇	醇类	1211.92	1.502	20851-55-2	C7H14O				1500	1495	5	Level1	2503022	0	0	1256411	0	0	0	0	1446524
3-Buten-1-ol	Alcohols	3-丁烯-1-醇	醇类	683.956	1.37822	627-27-0	C4H8O				1181.5	1185	3.5	Level1	506348	438574	441756	782460	667740	604480	540743	420778	408385
3,6-Nonadien-1-ol, (E,Z)-	Alcohols	3,6-壬二烯-1-醇	醇类	1589.9	1.529	56805-23-3	C9H16O				1760.9	1747	13.9	Level1	0	1779830	0	1458862	1337799	1427284	1538484	2129254	1437705
2-Decen-1-ol, (E)-	Alcohols	2-癸烯-1-醇	醇类	1679.89	1.61425	18409-18-2	C10H20O				1827.3	1819	8.3	Level1	4952880	5139976	4903096	15692237	11863881	0	19543750	18090731	17502319
2,4-Heptadien-1-ol, (E,E)-	Alcohols	2,4-庚二烯-1-醇	醇类	1475.91	1.41	33467-79-7	C7H12O				1679.2	1682	2.8	Level1	0	0	0	0	0	0	768014	925436	0
1-Octen-4-ol	Alcohols	1-辛烯-4-醇	醇类	1289.92	1.402	40575-42-6	C8H16O				1552	1535	17	Level1	0	0	0	0	0	0	205375	0	0
3-Penten-1-ol, (Z)-	Alcohols	（Z） -戊-3-烯-1-醇	醇类	869.944	1.42457	764-38-5	C5H10O				1289.7	1307	17.3	Level1	2226623	1724314	2279037	1885669	0	2004370	2206861	0	2001000
Cycloheptanol	Alcohols	环庚醇	醇类	1301.92	1.462	502-41-0	C7H14O				1560	1557	3	Level1	0	0	0	0	0	241593	0	0	0
7-Octen-2-ol, 2,6-dimethyl-	Alcohols	二氢月桂醇	醇类	1151.93	1.492	18479-58-8	C10H20O				1463	1455	11.1	Level1	0	0	365041	0	0	0	0	0	0
2-Buten-1-ol, (E)-	Alcohols	丁醇	醇类	753.951	1.36844	504-61-0	C4H8O				1222.98	1215	7.97778	Level1	5151611	6077760	10388296	4927658	5341279	5675630	9725836	9490710	10252083
2-Heptanol, 6-methyl-	Alcohols	6-甲基-2-庚醇	醇类	1017.93	1.67467	4730-22-7	C8H18O				1380.27	1372	8.26667	Level1	0	0	3243889	718944	0	0	0	0	0
2-Heptanol, 5-methyl-	Alcohols	5-甲基-2-庚醇	醇类	1019.93	1.6772	54630-50-1	C8H18O				1381.5	1395	13.5	Level1	0	0	0	0	756540	783113	416517	0	0
4-Octanol	Alcohols	4-辛醇	醇类	1031.93	1.73122	589-62-8	C8H18O				1388.9	1376	12.9	Level1	1310398	1300417	1434473	635190	927752	593871	779610	746174	746532
4-Nonanol	Alcohols	4-壬醇	醇类	1187.92	1.80057	5932-79-6	C9H20O				1485.2	1474	11.2	Level1	0	608027	0	939074	889490	886827	1098391	1299949	981867
1-Pentanol, 4-methyl-	Alcohols	4-甲基-1-戊醇	醇类	922.741	1.5028	626-89-1	C6H14O				1321.46	1315	6.46	Level1	0	0	1493705	1342536	1332613	0	362341	0	2626255
4-Heptanol	Alcohols	4-庚醇	醇类	869.944	1.669	589-55-9	C7H16O				1289.7	1281	8.7	Level1	661768	0	0	0	0	0	0	0	0
3-Pentanol	Alcohols	3-戊醇	醇类	575.963	1.5202	584-02-1	C5H12O				1114.8	1110	4.8	Level1	1639631	0	0	1691329	1731308	1771672	1781947	0	0
3-Nonanol	Alcohols	3-壬醇	醇类	1207.12	1.7952	624-51-1	C9H20O				1497.04	1491	6.04	Level1	0	0	0	1458925	0	0	0	704417	867833
1-Hexanol, 3-methyl-	Alcohols	3-甲基-1-己醇	醇类	1097.93	1.545	13231-81-7	C7H16O				1429.6	1413	16.6	Level1	0	0	0	0	0	559883	0	558237	0
1-Pentanol, 3,4-dimethyl-	Alcohols	3,4-二甲基-1-戊醇	醇类	1097.93	1.54467	6570-87-2	C7H16O				1429.6	1412	17.6	Level1	0	659816	675432	0	0	0	523620	0	0
3,3-Dimethylbutane-2-ol	Alcohols	3,3-二甲基-2-丁醇	醇类	605.961	1.582	464-07-3	C6H14O				1133.3	1114	19.3	Level1	0	0	0	0	665772	0	0	0	0
1-Pentanol, 2-methyl-	Alcohols	2-甲基-1-戊醇	醇类	899.942	1.515	105-30-6	C6H14O				1307.4	1293	14.4	Level1	0	0	0	1485337	0	0	0	0	0
2-Butanol, 2,3-dimethyl-	Alcohols	2,3-二甲基-2-丁醇	醇类	563.964	1.6	594-60-5	C6H14O				1107.4	1100	7.4	Level1	0	0	0	3771757	5627959	4503182	0	4011440	5979212
1-Pentanol, 2,3-dimethyl-	Alcohols	2,3-二甲基-1-戊醇	醇类	1037.93	1.57	10143-23-4	C7H16O				1392.6	1388	4.6	Level1	296687	0	0	0	0	0	334181	0	410638
1,4-Butanediol	Alcohols	1,4-丁二醇	醇类	1805.88	1.25533	110-63-4	C4H10O2				1923.8	1911	12.8	Level1	10727428	7821499	6617969	10275555	7621852	7383872	7439388	6186344	6404543
3-Decen-1-ol, (Z)-	Alcohols		醇类	1643.89	1.635	10340-22-4	C10H20O				1800	1789	11	Level1	0	0	0	0	1119933	0	0	0	0
2-Buten-1-ol	Alcohols		醇类	743.952	1.361	6117-91-5	C4H8O				1217.2	1216	1.2	Level1	0	0	0	0	5847993	0	0	6373350	0
2-Undecenal	Aldehydes	反-2-十一烯醛	醛类	1601.9	1.966	2463-77-6	C11H20O				1769.6	1751	18.6	Level1	11738021	11545686	11650145	0	0	0	0	0	0
4-Nonenal, (E)-	Aldehydes	反式-4-壬烯醛	醛类	1133.93	1.91625	2277-16-9	C9H16O				1451.9	1435	16.9	Level1	2645714	2564036	2532689	0	605772	0	0	0	0
2,4-Nonadienal, (E,E)-	Aldehydes	反式，反式-2,4-非二烯醛	醛类	1477.91	1.70383	5910-87-2	C9H14O				1680.58	1699	18.4167	Level1	1744039	9118595	0	1590861	1351556	0	0	2256188	2121877
2-Hexenal, 2-ethyl-	Aldehydes	2-乙基-2-己烯醛	醛类	971.938	1.89811	645-62-5	C8H14O				1351.9	1333	18.9	Level1	15087548	15887091	14804919	5261882	5571072	5043339	6381823	5730323	5215315
2-Heptenal, (Z)-	Aldehydes	2-庚烯醛，（Z）	醛类	953.939	1.7575	57266-86-1	C7H12O				1340.7	1322	18.7	Level1	0	0	0	0	54983494	53496236	0	0	0
5-Ethyl-2-furaldehyde	Aldehydes	5-乙基-2-呋喃醛	醛类	1445.91	1.49156	23074-10-4	C7H8O2				1658.3	1645	13.3	Level1	850506	909649	929912	147026	194761	215273	342188	359790	353010
3-Thiophenecarboxaldehyde	Aldehydes	3-噻吩甲醛	醛类	1505.9	1.403	498-62-4	C5H4OS				1700	1685	15	Level1	3179846	0	3210790	0	0	0	0	0	0
3-Furaldehyde	Aldehydes	3-糠醛	醛类	1127.93	1.373	498-60-2	C5H4O2				1448.1	1451	2.9	Level1	0	1678196	1691820	627719	0	489579	0	518034	476740
Hexanal, 2-ethyl-	Aldehydes	2-乙基己醛	醛类	719.954	2.18767	123-05-7	C8H16O				1203.4	1213	9.6	Level1	2581614	3783102	4039796	0	2069667	1955579	2376666	0	0
2-n-Butylacrolein	Aldehydes	2-亚甲基己醛	醛类	667.29	1.86256	1070-66-2	C7H12O				1171.22	1160	11.2222	Level1	617640	673773	605370	0	0	0	0	0	0
2-Thiophenecarboxaldehyde	Aldehydes	2-噻吩甲醛	醛类	1505.9	1.406	98-03-3	C5H4OS				1700	1684	16	Level1	0	0	0	0	0	0	0	1315577	0
2-Pyridinecarboxaldehyde	Aldehydes	2-吡啶甲醛	醛类	1325.92	1.4444	1121-60-4	C6H5NO				1576	1570	6	Level1	0	0	0	329315	0	341800	1780550	651664	913381
Bicyclo[4.2.0]octa-1,3,5-triene	Benzenoids	双环[4.2.0]辛-1,3,5-三烯	苯环型化合物	839.946	1.74729	694-87-1	C8H8				1272.4	1269	3.4	Level1	14138115	0	16187835	8022159	8660675	8809571	0	10575948	12207266
Benzene, (1,1-dimethylpropyl)-	Benzenoids	叔戊烯	苯环型化合物	971.938	2.384	2049-95-8	C11H16				1351.9	1340	11.9	Level1	0	85584	0	0	0	0	0	0	0
Benzene, 1-methyl-3-(1-methylethenyl)-	Benzenoids	α，3-二甲基苯乙烯	苯环型化合物	1121.93	1.9286	1124-20-5	C10H12				1444.4	1440	4.4	Level1	0	353191	292870	0	0	0	0	0	86053
Benzene, 1-ethenyl-3-methyl-	Benzenoids	3-甲基苯乙烯	苯环型化合物	1007.94	1.8355	100-80-1	C9H10				1374.1	1386	11.9	Level1	1257608	0	0	0	0	0	0	1186041	0
2,4-Di-tert-butylphenol	Benzenoids	2,4-二叔丁基苯酚	苯环型化合物	2267.85	1.497	96-76-4	C14H22O				2305	2321	16	Level1	0	0	1072128	45290013	15830652	44937722	22296090	44159077	26594220
Benzene, pentyl-	Benzenoids	戊苯	苯环型化合物	1103.93	2.31462	538-68-1	C11H16				1433.3	1420	13.3	Level1	402109	377082	384705	0	0	0	233885	243908	219976
Benzene, pentamethyl-	Benzenoids	五甲基苯	苯环型化合物	1457.91	2.0465	700-12-9	C11H16				1666.7	1656	10.7	Level1	232903	239698	194462	0	0	0	185253	0	183920
Benzene, tert-butyl-	Benzenoids	叔丁基苯	苯环型化合物	803.949	2.23611	98-06-6	C10H14				1251.7	1238	13.7	Level1	946460	947121	1052578	1097311	1361867	1156434	1441229	1390877	1377724
Benzene, 1-methyl-4-propyl-	Benzenoids	对丙基甲苯	苯环型化合物	872.944	2.42725	1074-55-1	C10H14				1291.58	1296	11.975	Level1	0	0	0	0	0	0	728100	213610	642297
Benzene, n-butyl-	Benzenoids	丁基苯	苯环型化合物	935.94	2.23686	104-51-8	C10H14				1329.6	1312	17.6	Level1	2610175	2473771	0	682190	1505256	1761249	0	2862913	3056635
Benzene, propyl-	Benzenoids	丙基苯	苯环型化合物	755.952	2.14189	103-65-1	C9H12				1224.1	1212	12.1	Level1	2857380	3426260	3363220	1013121	1182606	1216633	2100725	1856740	1997576
Phenol, 2-(1,1-dimethylethyl)-5-methyl-	Benzenoids	6-叔丁基间甲酚	苯环型化合物	2177.86	1.3905	88-60-8	C11H16O				2230	2229	1	Level1	0	0	0	0	0	69929	68902	0	0
Benzene, 1-ethyl-4-methyl-	Benzenoids	4-乙基甲苯	苯环型化合物	781.95	2.12467	622-96-8	C9H12				1239.07	1226	13.0667	Level1	1180138	1027408	0	1687689	0	0	0	0	0
1H-Indene, 3-methyl-	Benzenoids	3-甲基-1H-茚	苯环型化合物	1345.41	1.741	767-60-2	C10H10				1589.05	1597	11.55	Level1	0	227030	0	233201	0	0	0	50504	207945
Furan, 3-phenyl-	Benzenoids	3-苯基呋喃	苯环型化合物	1715.89	1.582	13679-41-9	C10H8O				1854.5	1849	5.5	Level1	0	379843	348033	0	0	0	0	0	0
Benzene, 1,3-diethyl-5-methyl-	Benzenoids	3,5-二乙基甲苯	苯环型化合物	1073.93	2.302	2050-24-0	C11H16				1414.8	1397	17.8	Level1	0	0	0	0	0	147380	0	0	0
Benzenemethanol, a,a-dimethyl-	Benzenoids	2-苯基-2-丙醇	苯环型化合物	1607.9	1.44089	617-94-7	C9H12O				1773.9	1773	0.9	Level1	1616131	1653508	1439692	1629880	1719312	1636562	1611210	1204957	1223154
1H-Indene, 1-ethylidene-	Benzenoids	1-亚乙基-1H-茚	苯环型化合物	1745.89	1.704	2471-83-2	C11H10				1877.3	1867	10.3	Level1	0	0	322902	0	0	0	352544	0	0
Benzene, 1-methyl-2-propyl-	Benzenoids	1-甲基-2-丙基苯	苯环型化合物	917.941	2.244	1074-17-5	C10H14				1318.5	1322	3.5	Level1	0	0	0	0	0	0	1184693	0	0
1H-Indene, 1-methylene-	Benzenoids	1H-茚，1-亚甲基	苯环型化合物	1595.9	1.65	2471-84-3	C10H8				1765.2	1763	2.2	Level1	0	20841164	0	0	0	0	0	0	0
Benzene, 1,3-diethyl-	Benzenoids	1,3-二乙苯	苯环型化合物	911.942	2.26867	141-93-5	C10H14				1314.8	1298	16.8	Level1	374192	300465	346379	0	0	203285	239997	1788964	0
Benzene, 1,3-bis(1,1-dimethylethyl)-	Benzenoids	1,3-二叔丁基苯	苯环型化合物	1115.93	2.865	1014-60-4	C14H22				1440.7	1427	13.7	Level1	144787400	121038535	117474394	233936569	252666337	225312425	251449651	265091979	237889738
Benzene, 1,2,3,4-tetramethyl-	Benzenoids	1,2,3,4-四甲基苯	苯环型化合物	1130.93	2.079	488-23-3	C10H14				1450	1462	12	Level1	0	1253937	0	0	0	0	2597347	0	0
Benzene, 1-methyl-3-(1-methylethyl)-	Benzenoids		苯环型化合物	863.945	2.254	535-77-3	C10H14				1286.2	1269	17.2	Level1	0	3947547	0	0	0	0	0	0	0
2,5-Pyrrolidinedione, 1-methyl-	Carboxylic_Acids	N-甲基琥珀酰亚胺	羧酸及衍生物	1811.88	1.3416	1121-07-9	C5H7NO2				1928.6	1910	18.6	Level1	121618	0	0	102147	0	110067	0	0	159882
2-Butenoic acid, methyl ester	Esters	2-丁烯酸，甲酯，（Z）	酯类	590.962	1.63475	18707-60-3	C5H8O2				1124.05	1111	13.05	Level1	0	572875	180850	0	0	0	291290	0	0
2-Propenoic acid, 2-methyl-, propyl ester	Esters	甲基丙烯酸正丙酯	酯类	623.96	2.00067	2210-28-8	C7H12O2				1144.4	1132	12.4	Level1	0	0	0	275265	0	328745	0	0	0
Propanoic acid, ethenyl ester	Esters	丙酸乙烯酯	酯类	359.977	1.76	105-38-4	C5H8O2				963.2	960	3.2	Level1	807381	0	0	0	0	857601	0	0	0
Ethanol, 2-chloro-, acetate	Esters	2-氯乙酸乙酯	酯类	947.939	1.4805	542-58-5	C4H7ClO2				1337	1318	19	Level1	367507	0	0	367064	0	0	0	0	0
Acetic acid, 2-ethylhexyl ester	Esters	乙酸2-乙基己酯	酯类	1049.93	2.315	103-09-3	C10H20O2				1400	1420	20	Level1	0	0	732343	0	0	0	0	0	0
Propanoic acid, 2-hydroxy-, methyl ester, (betaÃÂbetaÃÂ±)-	Esters	乳酸甲酯	酯类	941.94	1.45367	547-64-8	C4H8O3				1333.3	1321	12.3	Level1	0	0	0	0	1909686	0	1023370	0	0
1,2-Ethanediol, monoacetate	Esters	2-羟乙基乙酸酯	酯类	1427.91	1.28833	542-59-6	C4H8O3				1645.8	1661	15.2	Level1	2716833	1922349	1721560	0	0	0	0	0	0
1,2-Ethanediol, monoformate	Esters	2-羟乙基甲酸酯	酯类	1409.91	1.24433	628-35-3	C3H6O3				1633.33	1624	9.33333	Level1	960352	987699	0	0	528721	0	0	0	0
Propanoic acid, 2-hydroxy-, ethyl ester, (L)-	Esters	（2S）-2-羟基丙酸乙酯	酯类	959.938	1.522	687-47-8	C5H10O3				1344.45	1349	14.85	Level1	0	0	0	0	0	2037701	0	79544003	0
Butane, 2-methoxy-2-methyl-	Ethers	叔戊基甲基醚	醚类	221.986	1.83122	994-05-8	C6H14O				808.3	796	12.3	Level1	166868	266720	481069	237181	295602	296439	190059	351899	370642
Ethanol, 2-(2-ethoxyethoxy)-	Ethers	二甘醇单乙醚	醚类	1409.91	1.42678	111-90-0	C6H14O3				1633.3	1619	14.3	Level1	8115667	6508550	5971766	6608625	6107351	5903049	4834117	4206229	3439729
n-Butyl ether	Ethers	二丁基醚	醚类	370.262	2.87943	142-96-1	C8H18O				972.186	971	2.67143	Level1	0	2538220	2755749	0	2625485	2382355	2789490	2609045	2578618
1-Pentanol, 5-methoxy-	Ethers	5-甲氧基-1-戊醇	醚类	1319.92	1.325	4799-62-6	C6H14O2				1572	1564	8	Level1	0	0	0	0	0	0	0	0	714144
1-Butanol, 4-butoxy-	Ethers	4-丁氧基丁-1-醇	醚类	1517.9	1.54087	4161-24-4	C8H18O2				1708.7	1701	7.7	Level1	677965	556217	263836	536319	462679	444541	470664	0	0
Ethanol, 1-(2-butoxyethoxy)-	Ethers	1-(2-丁氧基乙氧基)乙醇	醚类	1655.89	1.511	54446-78-5	C8H18O3				1809.1	1800	9.1	Level1	0	0	0	0	0	1007270	0	0	0
2-Nonene	Hydrocarbons	2-壬烯	烃类	335.978	3.093	2216-38-8	C9H18				942.1	943	0.9	Level1	0	0	0	0	0	2268534	0	0	0
1-Nonene	Hydrocarbons	1-壬烯	烃类	341.978	3.1064	124-11-8	C9H18				947.4	950	2.6	Level1	2724732	0	0	0	2678557	0	2771362	2738074	0
1,3-trans,5-cis-Octatriene	Hydrocarbons	1,3,5-辛三烯	烃类	569.964	2.14757	40087-61-4	C8H12				1111.1	1108	3.1	Level1	3986111	2168289	4736626	0	711983	0	1593663	1428972	1391165
6-Dodecene, (Z)-	Hydrocarbons	顺式-6-十二碳烯	烃类	773.95	4.545	7206-29-3	C12H24				1234.5	1240	5.5	Level1	0	0	0	0	0	917219	0	0	0
cis-4-Decene	Hydrocarbons	顺式-4-癸烯	烃类	491.969	3.677	19398-88-0	C10H20				1060	1046	14	Level1	0	0	0	0	0	702133	0	0	0
3-Octene, (Z)-	Hydrocarbons	顺式-3-辛烯	烃类	263.983	2.527	14850-22-7	C8H16				866.7	858	8.7	Level1	0	0	0	0	4458296	0	0	5828964	0
2-Hexene, (Z)-	Hydrocarbons	顺式-2-己烯	烃类	167.989	1.675	7688-21-3	C6H12				685.7	680	5.7	Level1	14268409	0	0	0	0	0	0	0	0
1,3-Cyclopentadiene, 1-methyl-	Hydrocarbons	甲基环戊二烯	烃类	251.984	1.668	96-39-9	C6H8				850	845	5	Level1	0	0	1277553	0	0	0	0	0	0
Cyclopentene, 1-pentyl-	Hydrocarbons	环戊烯，1-戊基	烃类	617.96	1.595	4291-98-9	C10H18				1140.7	1160	19.3	Level1	0	0	0	0	0	0	0	16127370	0
Cyclohexene, 3-ethyl-	Hydrocarbons	环己烯，3-乙基	烃类	401.974	2.6475	2808-71-1	C8H14				1000	993	7	Level1	0	242902	226601	0	0	0	0	0	0
Cyclohexene,1-hexyl-	Hydrocarbons	环己烯，1-己基	烃类	1001.94	3.582	3964-66-7	C12H22				1370.4	1389	18.6	Level1	755589	0	0	0	0	0	0	0	0
Cyclohexene, 1-butyl-	Hydrocarbons	环己烯，1-丁基	烃类	725.954	2.93733	3282-53-9	C10H18				1206.9	1187	19.9	Level1	0	0	750144	0	0	0	3252976	3091042	0
Cycloheptene	Hydrocarbons	环庚烯	烃类	329.979	1.841	628-92-2	C7H12				936.8	952	15.2	Level1	0	0	0	0	1086193	0	0	0	0
5-Decene, (E)-	Hydrocarbons	反式-5-癸烯	烃类	477.97	3.79667	7433-56-9	C10H20				1050.67	1040	13.3333	Level1	346977	0	0	0	0	0	796399	0	0
trans--4-Nonene	Hydrocarbons	反式-4-壬烯	烃类	326.979	3.1455	10405-85-3	C9H18				934.2	941	6.8	Level1	480241	0	0	0	0	354245	0	0	0
3-Heptene	Hydrocarbons	反式-3-庚烯	烃类	197.987	1.986	592-78-9	C7H14				757.1	762	4.9	Level1	0	17332055	0	0	0	50171842	0	0	0
4-Ethylcyclohexene	Hydrocarbons	4-乙基环己烯	烃类	401.974	2.648	3742-42-5	C8H14				1000	999	1	Level1	0	0	0	0	0	0	157780	0	177396
4-Tetradecene, (E)-	Hydrocarbons	4-十四烯，（4E）	烃类	1091.93	4.77137	41446-78-0	C14H28				1425.9	1429	3.1	Level1	770030	425320	431009	871662	1026988	763265	0	1009204	593168
Cyclopentene, 3-ethyl-	Hydrocarbons	3-乙基环戊烯	烃类	243.584	2.0036	694-35-9	C7H12				838.36	843	4.64	Level1	0	0	0	0	2418489	0	0	0	0
Cyclopentene, 3-ethylidene-1-methyl-	Hydrocarbons	3-亚乙基-1-甲基环戊烯	烃类	665.957	2.112	62338-00-5	C8H12				1170.4	1178	7.6	Level1	0	87654	0	0	0	0	0	0	0
3-Dodecene, (E)-	Hydrocarbons	3-十二碳烯	烃类	797.949	4.268	7206-14-6	C12H24				1248.3	1246	2.3	Level1	1242101	0	0	0	0	0	0	0	0
Cyclopentene,3-butyl-	Hydrocarbons	3 -丁基环戊烯	烃类	432.972	3.03317	22531-00-6	C9H16				1020.67	1036	15.3333	Level1	0	0	1849111	422869	345811	419477	642081	0	533178
2-Octene	Hydrocarbons	2-辛烯(顺反混合)	烃类	257.983	2.5365	111-67-1	C8H16				858.3	850	8.3	Level1	10447912	9777989	9613761	0	0	4984289	5703234	0	5589118
2-Octene, (E)-	Hydrocarbons	2-辛烯	烃类	257.983	2.538	13389-42-9	C8H16				858.3	864	5.7	Level1	0	0	0	4788679	0	0	0	0	0
2,4-Hexadiene, 2,5-dimethyl-	Hydrocarbons	2,5-二甲基-2,4-己二烯	烃类	461.97	2.374	764-13-6	C8H14				1040	1032	8	Level1	0	0	0	0	0	0	0	218836	0
2,4-Octadiene	Hydrocarbons	2,4-辛二烯	烃类	317.98	2.395	13643-08-8	C8H14				926.3	919	7.3	Level1	0	0	555451	0	0	0	0	0	0
2,4-Dimethyl-1-heptene	Hydrocarbons	2,4-二甲基-1-庚烯	烃类	281.982	2.87525	19549-87-2	C9H18				891.7	885	6.7	Level1	2446126	0	0	5088935	0	0	4837783	0	6157396
2,4,6,8-Tetramethyl-1-undecene	Hydrocarbons	2,4,6,8-四甲基-1-十一碳烯	烃类	869.944	4.85625	59920-26-2	C15H30				1289.7	1285	4.7	Level1	161745	0	0	0	0	0	141310	194201	131013
Cyclohexene, 1-ethyl-	Hydrocarbons	1-乙基环己烯	烃类	401.974	2.647	1453-24-3	C8H14				1000	1014	14	Level1	0	0	0	0	0	0	0	172035	0
1-Tetradecene	Hydrocarbons	1-十四烯	烃类	1127.93	4.32256	1120-36-1	C14H28				1448.1	1443	5.1	Level1	367553	0	0	471166	433480	321511	0	416423	287759
1-Dodecene	Hydrocarbons	1-十二碳烯	烃类	797.949	4.2615	112-41-4	C12H24				1248.3	1243	5.3	Level1	0	0	0	0	0	0	0	1287878	1178695
Cyclopentene, 1-methyl-	Hydrocarbons	1-甲基环戊烯	烃类	204.654	1.75944	693-89-0	C6H10				772.989	786	13.0111	Level1	5634632	687848	848031	294992	259998	381270	483642	522335	565296
1,3-Octadiene	Hydrocarbons	1,3-辛二烯	烃类	365.977	2.37567	1002-33-1	C8H14				968.4	956	12.4	Level1	197688038	197896840	217604858	79284790	85940468	94799431	154459546	155739724	156948756
1,3-Nonadiene, (E)-	Hydrocarbons	1,3-壬二烯，（E）	烃类	491.969	2.71244	56700-77-7	C9H16				1060	1046	14	Level1	10435025	11084773	11041505	5788783	5022733	6084491	10466254	10204622	9864827
1,3-Cyclohexadiene	Hydrocarbons	1,3-环己二烯	烃类	251.984	1.669	592-57-4	C6H8				850	863	13	Level1	0	0	0	774633	0	0	0	0	0
1,3,7-Octatriene	Hydrocarbons	1,3,7-辛三烯	烃类	827.947	2.091	1002-35-3	C8H12				1265.5	1249	16.5	Level1	1859096	0	0	0	0	0	0	0	0
Undecane, 2-methyl-	Hydrocarbons	2-甲基十一烷	烃类	635.292	5.69	7045-71-8	C12H26				1151.48	1155	3.52222	Level1	19304920	14012041	11623356	31779212	39003310	28614503	26302069	29982622	19027801
Hexadecane, 2-methyl-	Hydrocarbons	2-甲基十六烷	烃类	1439.91	5.27	1560-92-5	C17H36				1654.2	1658	3.8	Level1	0	0	0	0	0	0	0	1153176	0
Cyclotetradecane	Hydrocarbons	十四烷	烃类	1097.93	4.7645	295-17-0	C14H28				1429.6	1434	4.4	Level1	0	0	3506717	0	0	0	738474	0	0
Cyclopentane, pentyl-	Hydrocarbons	戊基环戊烷	烃类	521.967	4.16533	3741-00-2	C10H20				1080	1099	19	Level1	0	0	0	0	0	1020567	0	0	0
Cyclopentane, butyl-	Hydrocarbons	丁基环戊烷	烃类	383.975	3.57525	2040-95-1	C9H18				984.2	997	12.8	Level1	2069341	1850876	1673475	923940	0	833567	992943	1196674	1003015
6-Dodecyne	Hydrocarbons	6-十二烷基	烃类	1031.93	3.933	6975-99-1	C12H22				1388.9	1381	7.9	Level1	0	0	0	0	0	474677	0	0	0
Tridecane, 5-methyl-	Hydrocarbons	5-甲基十三烷	烃类	959.939	5.5935	25117-31-1	C14H30				1344.4	1342	2.4	Level1	0	2105994	0	0	0	0	0	8344048	0
Decane, 5-methyl-	Hydrocarbons	5-甲基癸烷	烃类	473.97	5.12	13151-35-4	C11H24				1048	1049	1	Level1	0	0	0	79105906	0	0	0	0	0
Octane, 4-ethyl-	Hydrocarbons	4-乙基辛烷	烃类	341.978	4.16437	15869-86-0	C10H22				947.4	952	4.6	Level1	3973766	3107602	2692375	0	5584502	5467830	5963224	6654615	6477218
Tetradecane, 4-methyl-	Hydrocarbons	4-甲基十四烷	烃类	1133.93	5.42967	25117-24-2	C15H32				1451.9	1455	3.1	Level1	0	0	1130668	0	2058947	0	0	1981786	0
Hexadecane, 4-methyl-	Hydrocarbons	4-甲基十六烷	烃类	1433.91	5.2505	25117-26-4	C17H36				1650	1655	5	Level1	469669	0	0	515701	0	0	0	0	0
Hexane, 3-ethyl-	Hydrocarbons	3-乙基己烷	烃类	221.986	2.9195	619-99-8	C8H18				808.3	800	8.3	Level1	202340853	187870860	167105411	303150966	0	0	0	0	0
Heptane, 3-ethyl-	Hydrocarbons	3-乙基庚烷	烃类	263.983	3.3305	15869-80-4	C9H20				866.7	866	0.7	Level1	0	0	0	2652199	0	0	0	2997383	0
Heptadecane, 3-methyl-	Hydrocarbons	3-甲基十七烷	烃类	1601.9	5.03889	6418-44-6	C18H38				1769.6	1762	7.6	Level1	1471585	1363199	1653930	3786676	2190964	1274810	1072594	2098162	2269823
Hexane, 3-methyl-	Hydrocarbons	3-甲基己烷	烃类	173.989	1.86867	589-34-4	C7H16				700	680	20	Level1	0	0	0	0	1603372	0	0	0	0
Decane, 3-methyl-	Hydrocarbons	3-甲基癸烷	烃类	491.969	5.164	13151-34-3	C11H24				1060	1059	1	Level1	1765642	1295321	1261676	1822897	2188422	1779145	2094939	2691160	2139403
Heptane, 3-methyl-	Hydrocarbons	3-甲基庚烷	烃类	203.987	2.506	589-81-1	C8H18				771.4	768	3.4	Level1	0	0	0	0	0	0	0	9790771	0
Heptane, 3,4,5-trimethyl-	Hydrocarbons	3,4,5-三甲基庚烷	烃类	203.987	2.50475	20278-89-1	C10H22				771.4	762	9.4	Level1	5817551	5233291	4812374	9341946	8293094	9483246	8740279	0	9510926
Nonane, 2-methyl-	Hydrocarbons	2-甲基壬烷	烃类	364.477	4.219	871-83-0	C10H22				967.075	961	11.825	Level1	819785	640556	117229936	0	2313252	247005239	273049389	294278608	1125469
Heptane, 2-methyl-	Hydrocarbons	2-甲基庚烷	烃类	197.987	2.45033	592-27-8	C8H18				757.1	765	7.9	Level1	45106873	40853229	34917864	75436181	77492545	76486046	72452943	78615427	78929863
Undecane, 2,6-dimethyl-	Hydrocarbons	2,6-二甲基十一烷	烃类	473.97	4.137	17301-23-4	C13H28				1048	1046	2	Level1	0	0	0	0	0	482598	0	0	0
Hexane, 2,5-dimethyl-	Hydrocarbons	2,5-二甲基己烷	烃类	179.988	2.18578	592-13-2	C8H18				714.3	721	6.7	Level1	8051120	7362282	6547851	13408830	13057900	12632548	11775960	12801088	13644323
Heptane, 2,4-dimethyl-	Hydrocarbons	2,4-二甲基庚烷	烃类	221.986	2.918	2213-23-2	C9H20				808.3	797	11.3	Level1	0	0	0	0	0	0	0	0	282238534
Heptane, 2,4,6-trimethyl-	Hydrocarbons	2,4,6-三甲基庚烷	烃类	293.981	3.96644	2613-61-8	C10H22				905.3	888	17.3	Level1	4588403	3769068	3117396	7357000	7708241	7522912	7414677	8361930	7441846
Heptane, 2,2,4,6,6-pentamethyl-	Hydrocarbons	2,2,4,6,6-五甲基庚烷	烃类	347.978	5.01556	13475-82-6	C12H26				952.6	949	3.6	Level1	2054028	3168849	5233933	10267286	4399076	8390970	3859166	6410295	9050304
Undecane, 2,10-dimethyl-	Hydrocarbons	2,10-二甲基十一烷	烃类	809.948	5.657	17301-27-8	C13H28				1255.2	1254	1.2	Level1	0	0	0	0	3356121	0	0	0	0
3-Octen-2-one	Ketones	3-辛烯-2-酮	酮类	1085.93	1.80344	1669-44-9	C8H14O				1422.2	1411	11.2	Level1	50276651	51787833	52484189	23746448	22869665	23287122	28875674	28851952	26177915
3-Penten-2-one	Ketones	3-戊烯-2-酮	酮类	617.96	1.56	625-33-2	C5H8O				1140.7	1128	12.7	Level1	56137124	73225729	58465715	25376849	61563167	75920784	417756620	0	0
3-Nonen-2-one	Ketones	3-壬烯-2-酮	酮类	1253.92	1.85271	14309-57-0	C9H16O				1528	1515	13	Level1	5524800	5863802	5849284	2142448	0	1844249	0	2878942	2898943
3,5-Octadien-2-one, (E,E)-	Ketones	（E，E）-3,5-辛二烯-2-酮	酮类	1343.91	1.63244	30086-02-3	C8H12O				1588	1570	18	Level1	23452683	24884899	24868533	13809819	11382611	12823182	14357309	14786872	13920800
2-Cyclopenten-1-one, 3-ethyl-2-hydroxy-	Ketones	3-乙基-2-羟基-2-环戊烯-1-酮	酮类	1787.89	1.38389	21835-01-8	C7H10O2				1909.5	1894	15.5	Level1	346193	348791	356247	275990	267283	279735	362600	325592	335177
4-Hexen-2-one, 3-methyl-	Ketones	3-甲基-4-己烯-2-酮	酮类	833.947	1.719	72189-24-3	C7H12O				1269	1260	9	Level1	0	0	0	0	1004635	0	0	0	0
3-Buten-2-one, 3-methyl-	Ketones	3-甲基-3-丁烯-2-酮	酮类	415.474	1.58725	814-78-8	C5H8O				1009	996	13	Level1	10666023	0	0	0	824082	0	0	0	1739873
1-Penten-3-one, 2-methyl-	Ketones	1-戊烯-3-酮，2-甲基	酮类	521.967	1.73783	25044-01-3	C6H10O				1080	1069	11	Level1	1720374	0	5766867	364313	666977	436533	0	0	1048483
Isomaltol	Ketones	异麦芽酚	酮类	1487.91	1.38371	3420-59-5	C6H6O3				1687.61	1698	16.4714	Level1	0	439695	0	13178365	11766747	15249640	210974	17766796	16733709
2-Propanone, 1-methoxy-	Ketones	甲氧基丙酮	酮类	575.963	1.4895	5878-19-3	C4H8O2				1114.8	1104	10.8	Level1	0	0	0	0	701143	0	0	0	1253165
6-Undecanone	Ketones	6-十一烷酮	酮类	1271.92	2.356	927-49-1	C11H22O				1540	1528	12	Level1	1833869	1804125	1798721	0	0	0	0	0	0
2-Heptanone, 6-methyl-	Ketones	6-甲基庚烷-2-酮	酮类	803.949	1.97756	928-68-7	C8H16O				1251.7	1237	14.7	Level1	2102641	2089969	2136355	721844	658562	612802	1008452	1095308	976791
Ethanone, 1-(1H-pyrazol-4-yl)-	Ketones	4-乙酰吡唑	酮类	1223.92	1.63	25016-16-4	C5H6N2O				1508	1499	9	Level1	0	0	901916	0	0	0	0	0	0
Ethanone, 1-(4-ethylphenyl)-	Ketones	4'-乙基苯乙酮	酮类	1715.89	1.61667	937-30-4	C10H12O				1854.5	1867	12.5	Level1	188135	239601	306688	101322	133211	105402	102672	123536	200198
4-Nonanone	Ketones	4-壬酮	酮类	953.939	2.20344	4485-09-0	C9H18O				1340.7	1357	16.3	Level1	8156591	6859398	10192958	3511804	3879466	3259962	1223156	2661515	3942598
3-Hexanone, 4-methyl-	Ketones	4-甲基己烷-3-酮	酮类	533.966	2.0065	17042-16-9	C7H14O				1088	1079	9	Level1	0	0	0	105633	0	0	0	0	245602
2-Heptanone, 4-methyl-	Ketones	4-甲基-2-庚酮	酮类	750.619	2.01056	6137-06-0	C8H16O				1221.08	1206	15.0778	Level1	0	1160568	2105175	1680441	1696289	1494149	1670085	1716488	1585184
2-Heptanone, 4,6-dimethyl-	Ketones	4,6-二甲基庚烷-2-酮	酮类	815.948	2.1185	19549-80-5	C9H18O				1258.6	1262	3.4	Level1	0	1474861	898415	0	1048896	878664	1108160	0	968815
2-Pentanone, 4,4-dimethyl-	Ketones	4,4-二甲基-2-戊酮	酮类	455.971	1.903	590-50-1	C7H14O				1036	1025	11	Level1	0	0	0	0	0	0	0	0	459773
3-Undecanone	Ketones	3-十一烷酮	酮类	1331.91	2.26133	2216-87-7	C11H22O				1580	1571	9	Level1	155087	189551	148884	0	0	0	0	0	0
Ethanone, 1-(3-methylphenyl)-	Ketones	3'-甲基苯乙酮	酮类	1613.9	1.56	585-74-0	C9H10O				1778.3	1795	16.7	Level1	0	0	753000	0	0	0	0	0	0
Cyclopentanone, 2-ethyl-	Ketones	2-乙基环戊酮	酮类	893.943	1.813	4971-18-0	C7H12O				1303.7	1314	10.3	Level1	0	983795	1075515	585020	614857	652185	727897	708240	743662
2,5-Hexanedione	Ketones	2,5-己二酮	酮类	1209.52	1.4012	110-13-4	C6H10O2				1499.12	1500	16.88	Level1	0	514366	383956	937391	0	997731	0	2096749	0
3-Heptanone, 2,4-dimethyl-	Ketones	2,4-二甲基-3-庚酮	酮类	1157.93	1.42	18641-71-9	C9H18O				1466.7	1456	10.7	Level1	0	5698686	0	0	0	0	0	0	0
Ethanone, 1,1'-(1,3-phenylene)bis-	Ketones	1,3-二乙酰苯	酮类	2309.85	1.45	6781-42-6	C10H10O2				2340	2333	7	Level1	296019	0	0	0	0	528841	0	0	487775
1-Hepten-3-one	Ketones		酮类	737.953	1.7954	2918-13-0	C7H12O				1213.8	1196	17.8	Level1	466825	334851	0	0	0	0	425961	0	0
1,3,7-Octatriene, 3,7-dimethyl-	Lipids and lipid-like molecules	Α-罗勒烯	脂质和类脂分子	821.947	2.4576	502-99-8	C10H16				1262.1	1245	17.1	Level1	769312	0	1071771	357312	520163	599556	0	0	0
2-Hexenoic acid, (E)-	Lipids and lipid-like molecules	反式-2-己烯酸	脂质和类脂分子	1877.88	1.255	13419-69-7	C6H10O2				1981	1965	16	Level1	0	0	6585770	0	0	0	0	0	0
2-Octenoic acid, (E)-	Lipids and lipid-like molecules	2-辛烯酸	脂质和类脂分子	2135.86	1.2912	1871-67-6	C8H14O2				2195	2182	13	Level1	0	0	0	3328916	3041370	0	4509101	4104891	4616564
2,6-Di-tert-butyl-4-hydroxy-4-methylcyclohexa-2,5-dien-1-one	Lipids and lipid-like molecules	2,6-二叔丁基-4-羟基-4-甲基-2,5-环己二烯-1-酮	脂质和类脂分子	2033.87	1.618	10396-80-2	C15H24O2				2110	2116	6	Level1	0	0	0	0	336188	246600	248666	0	0
Isophytol	Lipids and lipid-like molecules	异植醇	脂质和类脂分子	2237.86	2.4536	505-32-8	C20H40O				2280	2296	16	Level1	906538	949983	0	0	0	569492	0	719822	565315
Cyclohexene, 3-methyl-6-(1-methylethylidene)-	Lipids and lipid-like molecules	异萜	脂质和类脂分子	881.944	2.599	586-63-0	C10H16				1296.6	1286	10.6	Level1	0	0	73709	0	0	0	0	0	0
Phenol, 2-methyl-5-(1-methylethyl)-, acetate	Lipids and lipid-like molecules	醋酸香芹酯	脂质和类脂分子	1775.89	1.565	6380-28-5	C12H16O2				1900	1882	18	Level1	496454	0	0	0	0	264604	0	0	0
3-Dodecanol, 3,7,11-trimethyl-	Lipids and lipid-like molecules	3,7,11-三甲基十二烷-3-醇	脂质和类脂分子	1637.9	2.086	7278-65-1	C15H32O				1795.7	1797	1.3	Level1	0	0	0	1311657	0	0	0	0	0
Dodecane, 2,6,10-trimethyl-	Lipids and lipid-like molecules	2,6,10-三甲基十二烷	脂质和类脂分子	971.938	5.962	3891-98-3	C15H32				1351.9	1354	2.1	Level1	3052208	1237450	1367216	1915388	3211601	2347134	1924342	3230228	1379965
Heptadecane, 2,6,10,15-tetramethyl-	Lipids and lipid-like molecules	2,6,10,15-四甲基十七烷	脂质和类脂分子	1421.91	0.2675	54833-48-6	C21H44				1641.7	1660	18.3	Level1	0	0	0	0	6237100	0	4841628	0	0
Hexanoic acid, 2-ethyl-	Lipids and lipid-like molecules	2-乙基己酸	脂质和类脂分子	1855.21	1.34533	149-57-5	C8H16O2				1962.96	1954	8.95556	Level1	437088965	77112510	9362558	286831679	7211647	374130224	196450762	398979011	378546273
Pentadecane, 2,6,10,14-tetramethyl-	Lipids and lipid-like molecules		脂质和类脂分子	1451.91	5.85167	1921-70-6	C19H40				1662.5	1670	7.5	Level1	0	0	0	0	0	3243009	2728948	0	2207811
Ethanol, 2-nitro-	Organic 1,3-dipolar compounds	2-硝基乙醇	有机的1,3 -偶极的化合物	1935.88	1.19367	625-48-9	C2H5NO3				2028.33	2045	16.6667	Level1	0	0	7273940	0	0	0	0	3026978	1231313
Pentane, 1-nitro-	Organic 1,3-dipolar compounds	1-硝基戊烷	有机的1,3 -偶极的化合物	1079.93	1.578	628-05-7	C5H11NO2				1418.5	1421	2.5	Level1	0	0	477799	0	0	0	0	0	0
Hexane, 1-nitro-	Organic 1,3-dipolar compounds	1-硝基己烷	有机的1,3 -偶极的化合物	1247.92	1.627	646-14-0	C6H13NO2				1524	1519	5	Level1	867060	831946	0	0	0	0	0	735650	0
Methacrolein	Organic oxygen compounds	甲基丙烯醛	有机氧化合物	287.982	1.47986	78-85-3	C4H6O				900	888	12	Level1	2030823	2211833	2969302	0	2178307	0	2412260	2875963	3693831
2-Ethylacrolein	Organic oxygen compounds	2-乙基丙烯醛	有机氧化合物	383.975	1.6125	922-63-4	C5H8O				984.2	966	18.2	Level1	0	0	1786806	0	0	0	0	1420715	0
2-Ethyl-trans-2-butenal	Organic oxygen compounds	2-乙基-2-丁烯醛	有机氧化合物	659.958	1.727	63883-69-2	C6H10O				1166.7	1166	0.7	Level1	0	0	0	1473250	0	1655829	0	0	0
2-Pentenal, 2-methyl-	Organic oxygen compounds	2-甲基戊-2-烯醛	有机氧化合物	659.958	1.7275	623-36-9	C6H10O				1166.7	1155	11.7	Level1	0	3308483	0	0	0	0	2117784	0	0
4-Pentenal, 2-methyl-	Organic oxygen compounds	2-甲基-4-戊烯醛	有机氧化合物	635.959	1.68167	5187-71-3	C6H10O				1151.9	1141	10.9	Level1	0	0	0	0	4473494	0	0	7021084	4085959
Propane, 1-(ethenyloxy)-2-methyl-	Organic oxygen compounds	异丁基乙烯基醚	有机氧化合物	223.986	1.65533	109-53-5	C6H12O				811.1	800	11.1	Level1	0	0	0	7452031	6915834	10779349	0	0	0
1-Hexen-3-one	Organic oxygen compounds	1-己烯-3-酮	有机氧化合物	569.964	1.695	1629-60-3	C6H10O				1111.1	1095	16.1	Level1	1217047	0	0	513218	572678	0	937482	907915	948547
Cyclopentanecarboxaldehyde	Organic oxygen compounds	环戊烷醛		695.955	1.78011	872-53-7	C6H10O				1188.9	1171	17.9	Level1	304732	342381	372228	0	0	159767	202681	209413	233506
2-Hydroxy-3-pentanone	Organic oxygen compounds	2-羟基-3-戊酮		1013.94	1.416	5704-20-1	C5H10O2				1377.8	1366	11.8	Level1	167454046	164042616	169612842	1829618	1671254	1742784	134204449	137417029	139613581
2-Butenal, (E)-	Organic oxygen compounds	巴豆醛		485.969	1.46762	123-73-9	C4H6O				1056	1039	17	Level1	825483	1535301	1956394	1115687	1000477	0	3804507	3390338	3533596
1-Penten-3-one, 4-methyl-	Organic oxygen compounds			569.964	1.6965	1606-47-9	C6H10O				1111.1	1093	18.1	Level1	0	1256554	1319808	0	0	0	0	0	0
4-Octen-3-one	Organic oxygen compounds			863.945	1.93433	14129-48-7	C8H14O				1286.2	1303	16.8	Level1	0	0	668853	0	150093	0	0	0	225314
2-Butenal, 2-methyl-	Organic oxygen compounds			563.964	1.623	1115-11-3	C5H8O				1107.4	1095	12.4	Level1	1796475	0	0	0	0	0	0	0	0
Methanesulfonyl chloride	Organohalogen compounds	甲磺酰氯	有机卤素化合物	725.954	1.295	124-63-0	CH3ClO2S				1206.9	1208	1.1	Level1	49067537	38924456	28630482	33978291	0	0	0	0	0
Decane, 1-iodo-	Organohalogen compounds	1-碘十二烷	有机卤素化合物	1487.9	1.868	2050-77-3	C10H21I				1687.5	1706	18.5	Level1	0	0	0	0	0	0	0	0	1192512
Pentane, 2-bromo-	Organohalogen compounds	2-溴戊烷	有机卤素化合物	389.975	4.602	107-81-3	C5H11Br				989.5	985	4.5	Level1	0	0	0	0	0	0	0	0	379868
Dodecane, 1-iodo-	Organohalogen compounds	1-碘代十二烷	有机卤素化合物	1805.88	5.007	4292-19-7	C12H25I				1923.8	1926	2.2	Level1	0	0	0	0	117526	0	0	0	0
2-Propanol, 1,1,1-trichloro-	Organohalogen compounds	1,1,1-三氯-2-丙醇	有机卤素化合物	1433.91	1.36333	76-00-6	C3H5Cl3O				1650	1650	0	Level1	1875948	0	0	2484288	1801088	0	0	0	0
(2R,5R)-2-Methyl-5-(prop-1-en-2-yl)-2-vinyltetrahydrofuran	Organoheterocyclic compounds	反式-5-异丙烯基-2-甲基-2-乙烯基四氢呋喃	有机杂环化合物	755.952	2.325	54750-70-8	C10H16O				1224.1	1243	18.9	Level1	243159	392792	238220	0	0	0	0	0	0
1(3H)-Isobenzofuranone	Organoheterocyclic compounds	邻苯二甲酸	有机杂环化合物	2345.85	1.4035	87-41-2	C8H6O2				2370	2356	14	Level1	0	115554	0	0	0	0	0	0	0
3-Furanol, tetrahydro-	Organoheterocyclic compounds	3-羟基四氢呋喃	有机杂环化合物	1415.91	1.4	453-20-3	C4H8O2				1637.5	1619	18.5	Level1	0	0	0	0	0	0	321202	0	0
2H-Pyran, 2-ethoxytetrahydro-	Organoheterocyclic compounds	2-乙氧基四氢吡喃	有机杂环化合物	503.968	2.156	4819-83-4	C7H14O2				1068	1071	3	Level1	0	0	0	0	0	0	0	0	155421
Thiophene, 2-ethyl-	Organoheterocyclic compounds	2-乙基噻吩	有机杂环化合物	695.955	1.8665	872-55-9	C6H8S				1188.9	1179	9.9	Level1	3918773	4172062	4057557	1072127	936519	0	1485245	0	0
Furan, tetrahydro-2-methyl-	Organoheterocyclic compounds	2-甲基四氢呋喃	有机杂环化合物	275.982	1.73511	96-47-9	C5H10O				883.3	901	17.7	Level1	50472636	55565697	59960386	17313871	17757512	19904348	43547157	31767002	32302296
Thiazole, 2-methyl-	Organoheterocyclic compounds	2-甲基噻唑	有机杂环化合物	803.949	1.565	3581-87-1	C4H5NS				1251.7	1249	2.7	Level1	370279	228728	362533	132693	197447	221927	178608	270647	182480
Furan, 2-propyl-	Organoheterocyclic compounds	2-丙基呋喃	有机杂环化合物	467.97	1.9098	4229-91-8	C7H10O				1044	1026	18	Level1	82035172	86146299	82062572	24963612	0	0	0	35749564	0
Pyrazine, 2,6-diethyl-	Organoheterocyclic compounds	2,6-二乙基吡嗪	有机杂环化合物	1139.93	1.8675	13067-27-1	C8H12N2				1455.6	1445	10.6	Level1	0	692947	0	0	0	0	0	0	0
Benzofuran, 2,3-dihydro-	Organoheterocyclic compounds	2,3-二氢苯并呋喃	有机杂环化合物	2357.85	1.28833	496-16-2	C8H8O				2380	2389	9	Level1	2891927	0	2241665	2195079	1923992	0	2312779	2296623	0
Furan, 2,3,5-trimethyl-	Organoheterocyclic compounds	2,3,5-三甲基呋喃	有机杂环化合物	497.968	1.896	10504-04-8	C7H10O				1064	1051	13	Level1	458524	513146	303379	0	0	96510	961943	423826	663662
Furan, 2-(1,2-diethoxyethyl)-	Organoheterocyclic compounds	2-（1,2-二乙氧基乙基）呋喃	有机杂环化合物	1301.92	2.201	14133-54-1	C10H16O3				1560	1565	5	Level1	293606	340727	382128	0	0	0	227920	0	222911
Oxirane, pentyl-	Organoheterocyclic compounds	1,2-环氧庚烷	有机杂环化合物	647.959	2.093	5063-65-0	C7H14O				1159.3	1153	6.3	Level1	0	0	0	4173226	0	0	0	0	5632219
Oxirane, (bromomethyl)-	Organoheterocyclic compounds		有机杂环化合物	947.939	1.854	3132-64-7	C3H5BrO				1337	1330	7	Level1	546052	0	632171	0	0	0	0	0	0
2-Vinylfuran	Organoheterocyclic compounds		有机杂环化合物	531.299	1.60878	1487-18-9	C6H6O				1086.22	1075	11.2222	Level1	4225892	4474984	4296458	1097759	938465	1175330	1639749	1791767	1680559
Methyl isocyanide	Heterocyclic_Compounds	甲胩	有机含氮化合物	431.972	1.33586	593-75-9	C2H3N				1020	1006	14	Level1	13577322	8147536	0	12350939	0	15857585	23776941	13984498	11682755
Acetaldoxime	Heterocyclic_Compounds	乙醛肟	有机含氮化合物	881.944	1.2885	107-29-9	C2H5NO				1296.6	1301	4.4	Level1	318438	0	0	0	2142307	1230294	386631	0	0
Hexanenitrile	Heterocyclic_Compounds	己腈	有机含氮化合物	914.942	1.59512	628-73-9	C6H11N				1316.65	1303	13.65	Level1	647898	643431	1058903	606718	706418	1358978	1433814	1202449	0
Butanenitrile, 2-methyl-	Heterocyclic_Compounds	2-甲基丁腈	有机含氮化合物	557.964	1.57875	18936-17-9	C5H9N				1103.7	1091	12.7	Level1	0	0	0	218631	0	0	245385	252926	279656
2-Butanamine, 3,3-dimethyl-	Heterocyclic_Compounds	1,2,2-三甲基丙胺	有机含氮化合物	335.978	1.781	3850-30-4	C6H15N				942.1	948	5.9	Level1	0	0	0	0	11605052	0	0	0	0
Bicyclo[3.1.0]hex-2-ene, 2-methyl-5-(1-methylethyl)-		双环[3.1.0]己-2-烯，2-甲基-5-（1-甲基乙基）		449.971	3.17	2867-05-2	C10H16				1032	1028	4	Level1	398709	391689	407996	0	0	0	0	0	505403
2,4-Heptadienal, (E,E)-		2,4-庚二烯醛，（E，E）		1224.59	1.58744	4313-03-5	C7H10O				1508.61	1495	16.6111	Level1	61578247	66371692	63807625	22542481	19166378	20728547	23174792	27851706	26372533
1,3-cis,5-cis-Octatriene		1,3-顺式，5-顺式-辛三烯		569.964	2.147	40087-62-5	C8H12				1111.1	1107	4.1	Level1	0	0	0	0	0	808098	0	0	0
Acetyl valeryl		乙酰戊基		659.958	1.757	96-04-8	C7H12O2				1166.7	1152	14.7	Level1	0	2600081	0	0	0	0	0	0	0
Acetonitrile		乙腈		431.972	1.336	75-05-8	C2H3N				1020	1013	7	Level1	0	0	27724952	0	23698955	0	0	0	0
1-Isopropyl-3-tert-butylbenzene				1067.93	2.701	20033-12-9	C13H20				1411.1	1406	5.1	Level1	0	0	0	0	56065	0	0	56197	0
2,3-Butanediol, 2,3-dimethyl-				933.94	1.73667	76-09-5	C6H14O2				1328.37	1338	9.63333	Level1	0	0	465499	0	175171	0	0	0	0
2,5-Octadiene				329.979	2.40975	63216-69-3	C8H14				936.8	926	10.8	Level1	0	0	0	0	0	0	0	18216635	0
3-Hydroxy-betaÃÂbetaÃÂ-damascone				2561.84	1.65933	102488-09-5	C13H20O2				2550	2537	13	Level1	2837527	2724108	2799225	1359424	1280492	1688395	2563900	2207804	2612655
5-Dodecene, (E)-				773.95	4.493	7206-16-8	C12H24				1234.5	1238	3.5	Level1	0	0	643390	0	0	0	0	0	0
5-Dodecene, (Z)-				773.95	4.608	7206-28-2	C12H24				1234.5	1242	7.5	Level1	0	0	0	0	0	0	2606742	0	0
Cyclohexane, 1,1,2-trimethyl-				365.977	3.903	7094-26-0	C9H18				968.4	949	19.4	Level1	0	0	0	0	642590	0	0	0	0
Pentanoic acid, 2-methyl-, methyl ester	Esters	2-甲基戊酸甲酯	酯类	1847.88	1.39417	2177-77-7	C7H14O2			fruity, hazelnut, apple, berry, tropical	1960.18	NA	NA	Level2	1643792	1703378	0	7001251	0	881794	444900	901994	0
Butanoic acid, 3-methyl-, 5-methyl-2-(1-methylethyl)cyclohexyl ester, (1a,2betaÃÂbetaÃÂ,5a)-	Lipids and lipid-like molecules	瓦利多	脂质和类脂分子	1283.92	2.38933	89-47-4	C15H28O2			fruity, cooling, bitter, sweet, woody	1548	NA	NA	Level2	1522759	1558283	0	0	0	0	0	0	966060
Pentanal, 2-methyl-	Organic oxygen compounds	2-甲基戊醛		466.47	1.8445	123-15-9	C6H12O			fruity, ethereal, green	1042.62	NA	NA	Level2	1972362	2264067	0	0	1606310	0	0	1143201	0
Butanoic acid, 2-oxo-	Organic acids and derivatives	2-氧代丁酸	有机酸及其衍生物	359.977	1.761	600-18-0	C4H6O3	C00109		lactonic, creamy, sweet, brown, caramel	963.2	NA	NA	Level2	0	1550807	0	0	873590	0	0	0	1085870
2,4-Decadien-1-ol	Alcohols	2,4-癸二烯-1-醇	醇类	1901.88	1.51511	14507-02-9	C10H18O			melon, fatty, citrus, waxy	2000	NA	NA	Level2	13296497	13200070	12121814	39045687	31165426	34327631	34792086	34987318	32140316
Ethane, isothiocyanato-	Organosulfur compounds	异硫氰酸乙酯	有机含硫化合物	365.977	1.706	542-85-8	C3H5NS			pungent, garlic, mustard	968.4	NA	NA	Level2	0	0	0	0	0	0	0	128036	0
Furan, 2-methyl-5-(methylthio)-	Ethers	2-甲基-5-（甲硫基）呋喃	醚类	1019.93	1.69767	13678-59-6	C6H8OS		Mustard, Onion	coffee, onion, mustard, horseradish, sulfury, garlic	1381.5	NA	NA	Level2	0	0	0	0	0	0	136192	117684	142663
3-Octenoic acid, (E)-	Lipids and lipid-like molecules	3-辛烯酸	脂质和类脂分子	1439.91	1.706	5163-67-7	C8H14O2			fatty, oily	1654.2	NA	NA	Level2	0	0	0	0	0	511632	0	0	0
cis-3-Hexenylpyruvate	Organic acids and derivatives	顺式-3-己烯基丙酮酸	有机酸及其衍生物	1061.93	1.275	68133-76-6	C9H14O3			cucumber skin, green, oily, tea, melon rind, banana peel	1407.4	NA	NA	Level2	0	0	2308337	0	0	0	0	0	0
Benzenemethanol, a,4-dimethyl-	Benzenoids	1-(4-甲基苯基)乙醇	苯环型化合物	701.955	2.766	536-50-5	C9H12O			nutty, hawthorn, powdery, floral, sweet	1192.6	NA	NA	Level2	0	0	0	0	0	0	0	75454	0
Acetic acid, 1,7,7-trimethyl-bicyclo[2.2.1]hept-2-yl ester	Lipids and lipid-like molecules		脂质和类脂分子	1367.91	2.244	92618-89-8	C12H20O2			balsamic, herbal, spice, fresh, cedar, pine needle, sweet, pine, camphor, woody	1604.2	NA	NA	Level2	0	0	0	0	0	0	105539	0	0
1,3,8-p-Menthatriene	Lipids and lipid-like molecules	对薄荷-1,3,8-三烯	脂质和类脂分子	1061.93	2.173	18368-95-1	C10H14			herbal, turpentine, woody, camphor	1407.4	NA	NA	Level2	0	0	0	0	0	0	382809	0	0
Bicyclo[3.1.1]heptane, 6,6-dimethyl-2-methylene-, (1S)-	Lipids and lipid-like molecules	左旋-beta-蒎烯	脂质和类脂分子	591.712	2.97838	18172-67-3	C10H16	C06307		dry, green, fresh, resinous, pine, hay, woody	1124.53	NA	NA	Level2	187939	176485	169158	207724	0	193343	204028	182987	213575
2-Nonenoic acid	Lipids and lipid-like molecules	2-壬烯酸	脂质和类脂分子	2255.86	1.30956	3760-11-0	C9H16O2			fatty	2295	NA	NA	Level2	1550493	0	677013	1201624	1173611	1326636	1855050	1558436	1614509
2,6-Nonadien-1-ol	Alcohols	（2E，6Z）-壬-2,6-二烯-1-醇	醇类	1613.9	1.50989	7786-44-9	C9H16O			vegetable, cucumber, green	1778.3	NA	NA	Level2	4368463	4536159	4516454	4025670	3187357	3444552	3770043	3712629	3612827
Benzaldehyde, 2-hydroxy-4-methyl-	Aldehydes	2-羟基-4-甲基苯甲醛	醛类	1429.91	1.65633	698-27-1	C8H8O2			phenolic, almond, bitter	1650.77	NA	NA	Level2	0	0	0	120339	120473	0	0	0	0
D-Limonene	Lipids and lipid-like molecules	D-柠檬烯	脂质和类脂分子	737.953	2.72143	5989-27-5	C10H16	C06099		mint, fresh, orange, sweet, lemon, citrus	1213.8	NA	NA	Level2	4098811	3516394	3805094	0	4101790	3374509	0	5209823	4368808
Lactic acid	Organic acids and derivatives	乳酸	有机酸及其衍生物	1828.38	1.20475	50-21-5	C3H6O3	C01432		odorless	1942	NA	NA	Level2	0	0	1279307	898905	0	0	7437691	0	4297707
Furan, 2,5-diethyltetrahydro-	Organoheterocyclic compounds	2,5-二乙基四氢呋喃	有机杂环化合物	470.636	2.56611	41239-48-9	C8H16O			herbal, caramel, sweet	1045.78	NA	NA	Level2	1109225	1105317	1172459	442030	491834	785106	882522	950005	579768
dl-Alanine	Carboxylic_Acids	DL-丙氨酸	羧酸及衍生物	251.984	1.563	302-72-7	C3H7NO2	C01401		odorless	818.4	NA	NA	Level2	0	0	0	0	250281397	0	0	0	0
1-Cyclohexene-1-methanol, a,a,4-trimethyl-	Lipids and lipid-like molecules	1-环己烯-1-甲醇，a，a，4-三甲基	脂质和类脂分子	959.939	2.139	18479-65-7	C10H18O			metal, ginger	1344.4	NA	NA	Level2	0	0	688650	0	0	0	0	0	0
Mequinol	Benzenoids	4-甲氧基苯酚	苯环型化合物	1745.89	1.375	150-76-5	C7H8O2			phenolic, bitter	1877.3	NA	NA	Level2	0	0	0	0	0	0	0	0	227719
Propanoic acid, 2-oxo-	Organic acids and derivatives	丙酮酸	有机酸及其衍生物	657.958	1.37567	127-17-3	C3H4O3	C00022		sour, acetic, sharp, caramellic	1162.93	NA	NA	Level2	0	0	0	3564143	0	0	0	2317049	4054715
Taurine	Organic acids and derivatives	牛磺酸	有机酸及其衍生物	1811.88	1.1485	107-35-7	C2H7NO3S	C00245		bitter, bland	1928.65	NA	NA	Level2	294645	0	0	0	0	0	0	0	0
Caprolactam	Organoheterocyclic compounds	己内酰胺	有机杂环化合物	2129.86	1.373	105-60-2	C6H11NO	C06593	mild	spicy, amine, bitter	2190	NA	NA	Level2	0	0	26542	0	0	0	0	0	0
Chlorine dioxide	Homogeneous non-metal compounds	二氧化氯	均相非金属化合物	1943.88	1.275	10049-04-4	ClO2	C18368	chlorine		2035	NA	NA	Level2	0	0	0	0	0	342155	0	0	0
Pentane, 2-methyl-	Hydrocarbons	2-甲基戊烷	烃类	149.99	1.551	107-83-5	C6H14		gasoline		642.9	NA	NA	Level2	8308331	0	1242165	0	0	0	5019480	0	1978117
Ethanol, 2-methoxy-, acetate	Esters	乙酸2-甲氧基乙酯	酯类	575.963	1.49133	110-49-6	C5H10O3		sweet, ester		1114.8	NA	NA	Level2	0	0	0	481744	0	0	847392	1056589	0
Propene	Hydrocarbons	丙烯	烃类	247.984	1.37333	115-07-1	C3H6	C11505	gassy, aromatic		757.533	NA	NA	Level2	0	548452	908083	981873	0	0	0	0	0
Methane, isocyanato-	Heterocyclic_Compounds	甲基异氰酸酯	有机含氮化合物	281.982	1.555	624-83-9	C2H3NO				881.84	NA	NA	Level2	2243547	1039719	2292839	0	867600	0	2001389	0	0
1,2-Propanediol, dinitrate	Organic oxygen compounds	丙二醇二硝酸酯		329.979	1.408	6423-43-4	C3H6N2O6		disagreeable		936.8	NA	NA	Level2	0	245003558	0	0	0	0	0	0	0
Propylene oxide	Organoheterocyclic compounds	环氧丙烷	有机杂环化合物	219.586	1.4208	75-56-9	C3H6O	C15508	sweet		797.84	NA	NA	Level2	0	752335792	0	303538490	1112863	0	1228599	290280417	0
2-Propenoic acid, 2-methyl-	Carboxylic_Acids	甲基丙烯酸	羧酸及衍生物	1595.9	1.229	79-41-4	C4H6O2		pungent		1765.23	NA	NA	Level2	0	0	0	2067651	0	5430257	0	0	138191
Phenol, 4-(1-methylpropyl)-	Benzenoids	4-仲丁基苯酚	苯环型化合物	1127.93	2.073	99-71-8	C10H14O	C14139			1448.1	NA	NA	Level2	0	0	0	0	0	0	0	0	398267
2-Pyridinecarboxylic acid	Organoheterocyclic compounds	吡啶甲酸	有机杂环化合物	1319.92	1.448	98-98-6	C6H5NO2	C10164			1572	NA	NA	Level2	0	1944946	0	0	0	0	0	0	0
3-Butyn-1-ol	Hydrocarbons	3-丁基-1-醇	烃类	239.985	1.86367	927-74-2	C4H6O	C06146			833.3	NA	NA	Level2	2714731	0	0	8128191	0	0	0	0	0
Dimethyl phosphite	Organic oxygen compounds	亚磷酸氢二甲酯		1463.91	1.656	868-85-9	C2H7O3P	C19406			1670.8	NA	NA	Level2	0	0	0	0	0	1981433	0	0	0
Ethosuximide	Organoheterocyclic compounds	乙琥胺	有机杂环化合物	2362.65	1.3054	77-67-8	C7H11NO2	C07505			2384	NA	NA	Level2	0	0	0	851701	0	950282	0	107231	1573143
Cyclopropylamine	Heterocyclic_Compounds	环丙胺	有机含氮化合物	290.981	2.749	765-30-0	C3H7N	C14150			891.9	NA	NA	Level2	0	0	0	1059672	0	0	0	2704845	0
Phenylethanolamine	Heterocyclic_Compounds	2-氨基-1-苯乙醇	有机含氮化合物	1985.87	1.385	7568-93-6	C8H11NO	C02735			2070	NA	NA	Level2	1436943	0	0	0	0	0	0	0	0
Ethene, 1,1-difluoro-	Organic oxygen compounds	偏二氟乙烯	有机氧化合物	2212.66	1.0744	75-38-7	C2H2F2	C19547			2259.2	NA	NA	Level2	285418	0	305006	0	1330976	28122303	0	0	0
Ethene, fluoro-				1269.92	1.20467	75-02-5	C2H3F	C19185			1538.67	NA	NA	Level2	180418791	103898533	86216639	0	0	0	0	0	0
Chloromethane	Organohalogen compounds	氯甲烷	有机卤素化合物	173.989	1.28067	74-87-3	CH3Cl	C19446			700	NA	NA	Level2	109499	0	0	227816	0	171004	0	0	0
Guanine				2003.87	1.182	73-40-5	C5H5N5O	C00242			2085	NA	NA	Level2	0	0	0	0	0	0	112996	0	0
Paroxypropione	Ketones	阵发性丙酮	酮类	1769.89	1.5805	70-70-2	C9H10O2	C13342			1895.5	NA	NA	Level2	286993	542661	0	264217	0	0	0	0	328593
Diisopropyl adipate	Esters	己二酸二异丙酯	酯类	1757.89	1.8745	6938-94-9	C12H22O4	C14523			1886.4	NA	NA	Level2	0	0	0	53945	0	0	0	0	0
Urea, N-methyl-N-nitroso-	Organic acids and derivatives	N-亚硝基-N-甲基脲	有机酸及其衍生物	1423.91	1.21567	684-93-5	C2H5N3O2	C14595			1644.42	NA	NA	Level2	893668	1719663	0	2019581	3696463	0	529481	3110985	0
Cycloserine	Carboxylic_Acids	环丝氨酸	羧酸及衍生物	479.969	1.344	68-41-7	C3H6N2O2	C08057			1052	NA	NA	Level2	0	0	0	93240	0	0	0	0	0
Acetic acid, mercapto-				391.475	1.659	68-11-1	C2H4O2S	C02086			987.3	NA	NA	Level2	0	0	0	0	128003	136653	0	360606	0
6-Amino-1,3,5-triazine-2,4(1H,3H)-dione	Organoheterocyclic compounds	阿米利德	有机杂环化合物	1175.92	1.636	645-93-2	C3H4N4O2	C08734			1477.8	NA	NA	Level2	0	0	111474	0	0	0	0	0	0
Imidazole-4-acetic acid	Organoheterocyclic compounds	咪唑乙酸	有机杂环化合物	2555.84	1.202	645-65-8	C5H6N2O2	C02835			2545	NA	NA	Level2	177403	0	0	0	0	0	0	0	0
Acetamide, 2-fluoro-	Organic acids and derivatives	氟乙酰胺	有机酸及其衍生物	863.945	1.4036	640-19-7	C2H4FNO	C18675			1288.58	NA	NA	Level2	6023938	0	261783	0	0	508246	603041	387122	0
Acetic acid, methoxy-, methyl ester	Esters	甲氧基乙酸甲酯	酯类	2372.85	1.133	6290-49-9	C4H8O3	C14601			2392.5	NA	NA	Level2	0	0	0	0	0	0	871946	1555862	0
2-Propynal	Hydrocarbons	2-丙炔	烃类	293.981	1.529	624-67-9	C3H2O	C05985			905.3	NA	NA	Level2	1696887	0	0	0	0	0	0	0	0
3-Amino-s-triazole	Organoheterocyclic compounds	阿米特罗	有机杂环化合物	1274.92	1.52975	61-82-5	C2H4N4	C11261			1542	NA	NA	Level2	0	1388543	1871227	0	0	2870968	0	0	0
2H-Inden-2-one, 1,3-dihydro-	Benzenoids	2-茚满酮	苯环型化合物	2225.86	1.3825	615-13-4	C9H8O	C07727			2270	NA	NA	Level2	0	0	0	0	0	0	94291	0	0
2-Anthracenamine	Benzenoids	2-氨基蒽	苯环型化合物	1373.91	1.35	613-13-8	C14H11N	C14417			1608.3	NA	NA	Level2	0	0	0	0	0	0	0	367567	0
Furmecyclox	Organoheterocyclic compounds		有机杂环化合物	1325.92	2.045	60568-05-0	C14H21NO3	C18912			1576	NA	NA	Level2	92473	0	0	0	0	0	0	0	0
Aminocaproic acid	Lipids and lipid-like molecules	氨基己酸	脂质和类脂分子	173.989	1.439	60-32-2	C6H13NO2	C02378			700	NA	NA	Level2	0	0	0	0	1867010	0	0	0	0
Mercaptamine	Organosulfur compounds	半胱胺	有机含硫化合物	417.573	1.3512	60-23-1	C2H7NS	C01678			986.98	NA	NA	Level2	0	364696	0	301133	0	0	0	0	203247
Urea, methyl-	Organic acids and derivatives	甲基脲	有机酸及其衍生物	1337.91	1.33475	598-50-5	C2H6N2O	C16363			1584	NA	NA	Level2	0	705187	0	0	0	0	0	0	0
Phenylephrine	Benzenoids	去氧肾上腺素	苯环型化合物	596.962	1.558	59-42-7	C9H13NO2	C07441			1127.75	NA	NA	Level2	0	0	0	0	0	0	0	0	1629342
Phenol, m-tert-butyl-	Benzenoids	3-叔丁基苯酚	苯环型化合物	2249.86	1.327	585-34-2	C10H14O	C14188			2290	NA	NA	Level2	0	0	405857	0	0	0	0	0	0
Acetic acid, [(aminocarbonyl)amino]oxo-	Carboxylic_Acids	草酸	羧酸及衍生物	421.973	1.637	585-05-7	C3H4N2O4	C00802			1000.77	NA	NA	Level2	0	2094692	0	0	0	0	0	2732936	1753833
Urea	Organoheterocyclic compounds		有机杂环化合物	1535.9	1.22583	57-13-6	CH4N2O	C00086			1734.28	NA	NA	Level2	0	138309	84144508	745191	144214	0	0	0	0
Serine				1496.9	1.258	56-45-1	C3H7NO3	C00065			1693.75	NA	NA	Level2	0	0	0	0	0	0	0	442027	0
Alanine	Carboxylic_Acids	丙氨酸	羧酸及衍生物	343.978	4.76233	56-41-7	C3H7NO2	C00041			949.133	NA	NA	Level2	0	0	0	0	0	1920535	0	13387370	19186752
Glycine	Carboxylic_Acids	甘氨酸	羧酸及衍生物	1841.88	1.755	56-40-6	C2H5NO2	C00037			1952.4	NA	NA	Level2	0	0	0	0	133279	0	0	0	0
Glycidol	Organoheterocyclic compounds	缩水甘油	有机杂环化合物	185.988	1.4018	556-52-5	C3H6O2	C10920			728.58	NA	NA	Level2	0	485070360	513755582	0	161208281	202687599	0	0	1520291
Nitroglycerin	Organic oxygen compounds	硝酸甘油		323.979	1.355	55-63-0	C3H5N3O9	C07455			931.6	NA	NA	Level2	1253621	0	0	0	0	0	0	0	0
Acetohydroxamic acid	Carboxylic_Acids	乙酰异羟肟酸	羧酸及衍生物	1019.93	1.5378	546-88-3	C2H5NO2	C06808			1385.96	NA	NA	Level2	564967	0	1556628	769707	3512876	0	0	0	0
Methane, oxybis[chloro-	Organohalogen compounds	双（氯甲基）醚	有机卤素化合物	1576.9	1.53383	542-88-1	C2H4Cl2O	C19158			1752.08	NA	NA	Level2	0	0	0	264315	213634	0	0	123302	0
1H-Pyrrole-2,5-dione	Organoheterocyclic compounds	马来酰亚胺	有机杂环化合物	1409.91	1.387	541-59-3	C4H3NO2	C07272			1633.3	NA	NA	Level2	0	0	0	401405	0	0	0	0	0
Benzamide, N-(2-piperidinylmethyl)-2,5-bis(2,2,2-trifluoroethoxy)-	Benzenoids	氟卡尼	苯环型化合物	1673.89	1.57767	54143-55-4	C17H20F6N2O3	C07001			1822.7	NA	NA	Level2	0	0	0	0	0	2826161	3717456	3563666	0
Tryptophan				2105.87	1.322	54-12-6	C11H12N2O2	C00806			2170	NA	NA	Level2	0	0	0	0	50690	0	0	0	0
Hydrazine, 1,2-dimethyl-	Heterocyclic_Compounds	1,2-二甲基肼	有机含氮化合物	1336.42	1.51425	540-73-8	C2H8N2	C19176			1595.4	NA	NA	Level2	0	0	0	111100	455910242	0	298226714	0	146081652
dl-Cystathionine				2001.87	1.104	535-34-2	C7H14N2O4S	C00542			2083.33	NA	NA	Level2	0	0	164360	0	0	0	603776	0	0
3-Nitropropanoic acid	Organic 1,3-dipolar compounds	3-硝基丙酸	有机的1,3 -偶极的化合物	305.98	1.527	504-88-1	C3H5NO4	C05669			915.8	NA	NA	Level2	0	0	0	0	0	0	0	0	2035125
Orcinol	Benzenoids		苯环型化合物	1337.91	1.5268	504-15-4	C7H8O2	C00727			1584	NA	NA	Level2	421831	441009	423608	0	185335	0	0	0	0
1,2-Benzenediol, 4-[2-(methylamino)ethyl]-	Benzenoids	N-2-(3,4-二羟基苯基)乙基甲胺	苯环型化合物	1151.93	1.745	501-15-5	C9H13NO2	C07453			1463	NA	NA	Level2	0	0	0	0	0	0	0	460494790	0
4-Hydroxy-3-hexanone	Organic oxygen compounds	二乙基酮醇		1103.93	1.485	4984-85-4	C6H12O2	C02948			1433.3	NA	NA	Level2	938384	916191	999044	0	0	0	637191	665420	677586
Hygrine	Alkaloids and derivatives	古豆碱	生物碱和衍生品	737.953	1.693	496-49-1	C8H15NO	C06179			1213.8	NA	NA	Level2	0	0	0	0	0	0	0	0	491920
Iridomyrmecin	Lipids and lipid-like molecules	(4aa,7aa)-八氢-4b,7a-二甲基环戊并[c]吡喃-3-酮	脂质和类脂分子	931.441	4.00925	485-43-8	C10H16O2	C09786			1327.8	NA	NA	Level2	232577	142548	181598	0	0	269189	0	0	0
beta-Alanine amide	Carboxylic_Acids	β-丙氨酸酰胺	羧酸及衍生物	173.989	1.427	4726-85-6	C3H8N2O	C19779			700	NA	NA	Level2	0	0	0	3865226	0	0	0	1645468	0
11-(2-Cyclopenten-1-yl)undecanoic acid, (+)-	Lipids and lipid-like molecules	11-（2-环戊烯-1-基）十一烷酸	脂质和类脂分子	1265.92	1.19033	459-67-6	C16H28O2	C16795			1540.4	NA	NA	Level2	0	0	0	0	0	0	0	1587505	2442231
R-(-)-1,2-propanediol	Alcohols	R-1,2-丙二醇	醇类	1539.9	1.258	4254-14-2	C3H8O2	C02912			1724.97	NA	NA	Level2	0	0	587744	7001120	8022134	0	0	0	0
Cyanamide	Heterocyclic_Compounds	氰胺	有机含氮化合物	257.983	1.6245	420-04-2	CH2N2	C01566			823.7	NA	NA	Level2	1978352	0	7259832	0	0	0	0	0	0
1,6-Dioxaspiro[4.4]nonane, 2-ethyl-	Ethers	2-乙基-1,6-二氧杂螺[4.4]壬烷	醚类	998.937	2.18825	38401-84-2	C9H16O2	C08471			1368.55	NA	NA	Level2	0	0	368929	0	261030	0	0	0	0
(1S,2R)-(+)-Norephedrine	Benzenoids	去甲麻黄碱	苯环型化合物	737.953	1.453	37577-28-9	C9H13NO	C02343			1213.8	NA	NA	Level2	0	0	0	0	0	0	447660	0	0
Phenol, 4-[2-(methylamino)ethyl]-	Benzenoids	N-甲基酪胺	苯环型化合物	443.971	1.2345	370-98-9	C9H13NO	C02442			1016.35	NA	NA	Level2	0	0	0	0	1463556	336883	0	0	0
Etidocaine	Carboxylic_Acids	依替多卡因	羧酸及衍生物	2321.86	1.312	36637-18-0	C17H28N2O	C07530			2350	NA	NA	Level2	0	0	0	117337	0	0	0	638858	0
Guanidineacetic acid	Carboxylic_Acids	糖胺	羧酸及衍生物	1559.9	1.694	352-97-6	C3H7N3O2	C00581			1739.1	NA	NA	Level2	0	0	0	0	0	0	0	901869	0
Methane, diazo-	Organic 1,3-dipolar compounds	重氮甲烷	有机的1,3 -偶极的化合物	251.984	1.608	334-88-3	CH2N2	C19387			850	NA	NA	Level2	0	0	3687773	0	0	0	0	0	0
L-Methionine sulfoxide	Carboxylic_Acids	L-蛋氨酸亚砜	羧酸及衍生物	293.981	1.453	3226-65-1	C5H11NO3S	C02989			905.3	NA	NA	Level2	0	0	0	0	0	389081	0	0	0
Acetic acid, oxo-	Carboxylic_Acids	乙醛酸	羧酸及衍生物	2093.86	1.072	298-12-4	C2H2O3	C00048			2160	NA	NA	Level2	0	0	384665	304945	0	0	0	0	0
3-Butynoic acid	Lipids and lipid-like molecules	3-丁酸	脂质和类脂分子	323.979	1.661	2345-51-9	C4H4O2	C06144			931.6	NA	NA	Level2	0	0	0	0	0	1856962	0	0	0
Clindamycin	Carboxylic_Acids	克林霉素	羧酸及衍生物	1298.92	1.749	18323-44-9	C18H33ClN2O5S	C06914			1561.15	NA	NA	Level2	0	417306	0	0	0	0	0	0	0
2-Oxo-n-valeric acid	Organic acids and derivatives	2-氧代戊酸	有机酸及其衍生物	1127.93	1.462	1821-02-9	C5H8O3	C06255			1448.1	NA	NA	Level2	1555843	0	0	0	0	0	0	0	0
Doxepin	Organoheterocyclic compounds		有机杂环化合物	1181.92	1.751	1668-19-5	C19H21NO	C06971			1481.5	NA	NA	Level2	0	0	0	0	0	216227	0	0	0
3-Aminopropionitrile	Heterocyclic_Compounds	3-氨基丙腈	有机含氮化合物	545.965	0.674	151-18-8	C3H6N2	C05670			1096	NA	NA	Level2	0	3450264	0	0	0	0	0	0	0
Phenol, 4-(1,1,3,3-tetramethylbutyl)-	Benzenoids	4-叔辛基苯酚	苯环型化合物	2207.86	1.885	140-66-9	C14H22O	C14205			2255	NA	NA	Level2	0	0	0	0	0	0	0	0	657446
Semustine	Organic acids and derivatives	塞莫司汀	有机酸及其衍生物	1151.93	2.07	13909-09-6	C10H18ClN3O2	C07640			1463	NA	NA	Level2	14203172	0	13000327	0	0	0	8419198	0	0
Hydroxyurea	Organic acids and derivatives	羟基脲	有机酸及其衍生物	167.989	1.4265	127-07-1	CH4N2O2	C07044			685.7	NA	NA	Level2	0	0	0	4535442	0	0	0	0	0
Phenol, 4-butoxy-	Benzenoids	4-丁氧基苯酚	苯环型化合物	1109.93	2.447	122-94-1	C10H14O2	C14351			1437	NA	NA	Level2	261632	0	0	0	0	0	0	0	0
Benzoic acid, 2-formyl-	Benzenoids	2-羧基苯甲醛	苯环型化合物	2531.84	1.2635	119-67-5	C8H6O3	C03057			2525	NA	NA	Level2	0	230927	0	0	0	0	518908	0	0
a-Amino-gamma-butyrolactone	Esters	高丝氨酸内酯	酯类	485.969	1.764	1192-20-7	C4H7NO2	C02926			1056	NA	NA	Level2	0	0	22486	0	0	0	0	0	0
Guanidine	Heterocyclic_Compounds	胍	有机含氮化合物	779.95	1.595	113-00-8	CH5N3	C17349			1237.9	NA	NA	Level2	0	11555419	0	0	0	0	0	0	0
Isoamyl nitrite	Heterocyclic_Compounds	亚硝酸异戊酯	有机含氮化合物	779.95	1.519	110-46-3	C5H11NO2	C07457			1237.9	NA	NA	Level2	0	0	0	594924	0	0	0	0	0
Vinyl ether	Organic oxygen compounds	乙烯基醚	有机氧化合物	377.976	1.449	109-93-3	C4H6O	C17721			978.9	NA	NA	Level2	0	0	0	0	0	2939779	0	0	0
1,3,5-Triazine-2,4,6-triamine	Organoheterocyclic compounds	三聚氰胺	有机杂环化合物	1505.9	1.376	108-78-1	C3H6N6	C08737			1700	NA	NA	Level2	0	0	285544	0	0	0	0	0	334638
Succinic anhydride	Carboxylic_Acids	琥珀酸酐	羧酸及衍生物	305.98	1.428	108-30-5	C4H4O3	C19524			915.8	NA	NA	Level2	0	0	25896946	0	0	0	0	0	0
N-Methylglycine	Carboxylic_Acids	肌氨酸	羧酸及衍生物	341.978	4.841	107-97-1	C3H7NO2	C00213			947.4	NA	NA	Level2	0	0	0	0	4748584	0	0	0	0
Methane, chloromethoxy-	Ethers	氯甲基甲基醚	醚类	2051.12	1.20837	107-30-2	C2H5ClO	C19160			2124.5	NA	NA	Level2	3189090	318227	13592581	600051	0	0	1502060	1109081	5980704
Glyoxal	Aldehydes	乙二醛	醛类	1037.93	1.182	107-22-2	C2H2O2	C14448			1392.6	NA	NA	Level2	0	0	0	0	0	0	240366	0	0
7-Oxabicyclo[4.1.0]heptane, 3-oxiranyl-	Organoheterocyclic compounds	4-乙烯基-1-环己烯二氧化物	有机杂环化合物	864.802	1.91657	106-87-6	C8H12O2	C19311			1287.89	NA	NA	Level2	0	0	0	2811909	2323757	2879898	4126494	4062564	3585699
Acetic acid, hydrazide	Carboxylic_Acids	乙酰肼	羧酸及衍生物	467.97	1.59	1068-57-1	C2H6N2O	C07447			1044	NA	NA	Level2	0	702366	0	0	0	0	0	0	0
Hydrogen bromide	Homogeneous non-metal compounds	溴化氢	均相非金属化合物	2491.84	1.29967	10035-10-6	BrH	C13645			2491.67	NA	NA	Level2	0	0	0	0	0	0	2510691	0	174742
Nitrous oxide	Homogeneous non-metal compounds	一氧化二氮	均相非金属化合物	213.986	1.241	10024-97-2	N2O	C00887			771.433	NA	NA	Level2	0	0	0	0	0	4402261	0	3419428	1139849
3-Penten-1-ol	Alcohols	3-戊烯-1-醇，（3E）	醇类	869.944	1.4245	39161-19-8	C5H10O				1289.7	NA	NA	Level2	0	0	0	0	1527878	0	0	2125479	0
2-Butene-1,4-diol, (Z)-	Alcohols	顺式-2-丁烯-1,4-二醇	醇类	1361.91	1.37567	6117-80-2	C4H8O2				1600	NA	NA	Level2	0	612913	667958	590063	571806	0	0	616224	671061
3-Cyclopentene-1,2-diol, cis-	Alcohols	顺式-1-环戊烯-3,4-二醇	醇类	1126.73	1.3954	694-29-1	C5H8O2				1447.36	NA	NA	Level2	0	0	0	461760	0	517225	584926	0	0
Bicyclo[2.2.2]oct-5-en-2-ol	Alcohols	双环[2.2.2]辛-5-烯-2-醇	醇类	765.951	2.62033	55320-40-6	C8H12O				1229.9	NA	NA	Level2	0	0	0	0	1582364	0	0	5378617	761935
Bicyclo[2.2.1]hepta-2,5-dien-7-ol	Alcohols	双环[2.2.1]庚-2,5-二烯-7-醇	醇类	1298.91	1.8425	822-80-0	C7H8O				1564.55	NA	NA	Level2	0	2583712	0	0	0	0	0	0	5031633
Cyclobut-1-enylmethanol	Alcohols	环丁-1-烯基甲醇	醇类	598.247	1.59543	89182-08-1	C5H8O				1128.54	NA	NA	Level2	2010472	1966282	1645310	0	22877378	26510096	968920	0	1259390
4-Cyclopentene-1,3-diol, trans-	Alcohols	反式-3,5-二羟基环戊-1-烯	醇类	998.936	1.42783	694-47-3	C5H8O2				1368.48	NA	NA	Level2	9843927	10878565	12415888	0	9092357	0	0	11565600	11452704
4-Methyl-1,6-heptadien-4-ol	Alcohols	二烯丙基甲基甲醇	醇类	1208.92	1.6425	25201-40-5	C8H14O				1500.2	NA	NA	Level2	0	0	0	0	630531	0	0	0	0
6-Methyl-6-hepten-4-yn-3-ol	Alcohols	6-甲基-6-庚烯-4-炔-3-醇	醇类	2423.84	1.465	95764-76-4	C8H12O				2435	NA	NA	Level2	230366	0	0	0	0	0	0	211618	0
5-Methyl-5-hexen-3-yn-2-ol	Alcohols	5-甲基-5-己烯-3-炔-2-醇	醇类	485.969	1.716	68017-33-4	C7H10O				1056	NA	NA	Level2	0	303264	0	0	0	0	0	0	0
5-Methyl-5-hexen-3-ol	Alcohols	5-甲基-5-己烯-3-醇	醇类	352.477	1.5855	67760-89-8	C7H14O				950.6	NA	NA	Level2	0	9201839	0	0	292281	0	2755863	1352025	0
5-Methyl-1,5-hexadien-3-ol	Alcohols	5-甲基-1,5-己二烯-3-醇	醇类	1127.93	1.483	17123-61-4	C7H12O				1451.4	NA	NA	Level2	0	0	0	1261722	0	0	0	0	0
HEX-5-EN-3-OL	Alcohols	5-己烯-3-醇	醇类	677.957	1.294	688-99-3	C6H12O				1177.8	NA	NA	Level2	0	0	0	0	0	0	0	33231038	0
4-Penten-1-ol, 3-methyl-	Alcohols	4-戊烯-1-醇，3-甲基	醇类	1001.94	1.827	51174-44-8	C6H12O				1370.4	NA	NA	Level2	0	0	0	0	296907151	0	613596	0	0
4-Chloro-3-methylbut-2-en-1-ol	Alcohols	4-氯-3-甲基丁-2-烯-1-醇	醇类	1643.89	1.508	53170-97-1	C5H9ClO				1800	NA	NA	Level2	0	0	0	0	0	873851	0	0	0
6-Hepten-3-ol, 4-methyl-	Alcohols	4-甲基-6-庚烯-3-醇	醇类	961.938	1.685	53907-71-4	C8H16O				1345.67	NA	NA	Level2	0	0	0	0	0	0	1329215	0	0
4-Penten-2-ol, 4-methyl-	Alcohols	4-甲基-4-戊烯-2-醇	醇类	1355.91	1.277	2004-67-3	C6H12O				1596	NA	NA	Level2	0	0	0	0	0	11568316	0	0	0
1-Penten-3-ol, 4-methyl-	Alcohols	4-甲基-1-戊烯-3-醇	醇类	1018.73	1.9262	4798-45-2	C6H12O				1384.78	NA	NA	Level2	31832749	0	0	0	0	27481338	1376859	1137000	0
3-Methylpenta-1,3-diene-5-ol, (E)-	Alcohols	3-甲基-2,4-戊二烯-1-醇	醇类	743.952	1.695	1572-08-3	C6H10O				1217.2	NA	NA	Level2	0	0	0	0	748262	0	0	0	0
3-Methyl-hepta-1,6-dien-3-ol	Alcohols	3-甲基-1,6-庚二烯-3-醇	醇类	1327.63	1.848	34780-69-3	C8H14O				1580.67	NA	NA	Level2	1762940	0	2173729	0	351657	0	297527	3350012	3016266
3-Hexen-1-ol, 2-ethyl-	Alcohols	3-己烯-1-醇，2-乙基	醇类	785.95	1.994	53907-73-6	C8H16O				1241.4	NA	NA	Level2	0	0	347302	0	0	0	0	0	0
3-Decen-2-ol, (E)-	Alcohols	3-癸烯-2-醇，（E）	醇类	663.958	2.977	69668-92-4	C10H20O				1169.11	NA	NA	Level2	685377	672133	708654	926038	1016515	1241369	2307533	2295301	2205865
3-Hepten-1-ol	Alcohols	3-庚烯-1-醇	醇类	641.959	2.3555	10606-47-0	C7H14O				1155.6	NA	NA	Level2	934591	965819	0	924737	810095	0	0	0	0
3-Buten-2-ol	Alcohols	3-丁烯-2-醇	醇类	863.944	1.374	598-32-3	C4H8O				1287.85	NA	NA	Level2	0	670730	0	0	0	0	181306	0	243891
3,6,6-Trimethyl-cyclohex-2-enol	Alcohols	3,6,6-三甲基-环己-2-烯醇	醇类	707.955	5.851	73741-62-5	C9H16O				1196.3	NA	NA	Level2	0	0	0	0	0	2068378	0	0	0
2-Penten-1-ol, 4-methyl-	Alcohols	2-戊烯-1-醇，4-甲基	醇类	1126.93	1.213	5362-55-0	C6H12O				1447.92	NA	NA	Level2	0	0	0	1113582	0	283102	0	0	0
2-Undecen-4-ol	Alcohols	2-十一碳烯-4-醇	醇类	335.978	2.112	22381-86-8	C11H22O				942.1	NA	NA	Level2	0	0	0	0	0	0	192017	0	0
10-Undecen-1-ol, 2-methoxy-	Alcohols	2-甲氧基-10-十一碳烯-1-醇	醇类	1745.89	1.814	54889-62-2	C12H24O2				1877.3	NA	NA	Level2	0	0	0	0	0	0	0	496186	0
3,5-Hexadien-2-ol, 2-methyl-	Alcohols	2-甲基六-3,5-二烯-2-醇	醇类	1469.91	1.37617	926-38-5	C7H12O				1675	NA	NA	Level2	0	2916848	0	3215433	2780817	2864894	0	2528890	2386406
2-METHYLHEPT-1-EN-3-OL	Alcohols	2-甲基-1-庚烯-3-醇	醇类	1340.91	1.712	13019-19-7	C8H16O				1586.85	NA	NA	Level2	0	0	0	0	0	2699842	111955	0	0
2-Hepten-1-ol, (Z)-	Alcohols	2-庚烯-1-醇，（Z）	醇类	1241.92	1.486	55454-22-3	C7H14O				1520	NA	NA	Level2	0	69743273	70142795	0	0	0	0	0	0
2,7-Octadien-1-ol	Alcohols	2,7-辛二烯-1-醇	醇类	998.936	1.8465	23578-51-0	C8H14O				1368.5	NA	NA	Level2	0	11883046	2271477	0	0	0	0	0	0
2,6-Octadien-1-ol, 2,7-dimethyl-	Alcohols	2,7-二甲基-2,6-辛二烯-1-醇	醇类	1655.89	1.57867	22410-74-8	C10H18O				1809.1	NA	NA	Level2	0	0	0	0	475176	467215	962429	0	0
2,6-Octadiene-4,5-diol	Alcohols	2,6-辛二烯-4,5-二醇	醇类	1373.91	1.598	4486-59-3	C8H14O2				1608.3	NA	NA	Level2	0	0	0	0	0	0	356576	0	0
Methanol, (1,4-dihydrophenyl)-	Alcohols	2,5-环己二烯-1-甲醇	醇类	679.956	1.77467	25372-69-4	C7H10O				1178.4	NA	NA	Level2	0	0	0	0	0	11670493	0	0	0
2,5-Dimethyl-5-hexen-3-ol	Alcohols	2,5-二甲基-5-己烯-3-醇	醇类	902.943	1.68225	67760-91-2	C8H16O				1309.88	NA	NA	Level2	0	0	0	343662	298249	2809052	0	0	0
trans,trans-nona-2,4-dienol	Alcohols	2,4-壬二烯-1-醇	醇类	1761.22	1.47911	64576-90-5	C9H16O				1888.91	NA	NA	Level2	2899185	3021357	2976148	483779	410403	417356	6100018	5949047	356454
2,4-Dimethyl-1-penten-3-ol	Alcohols	2,4-二甲基-1-戊烯-3-醇	醇类	971.938	1.567	19781-54-5	C7H14O				1351.9	NA	NA	Level2	314111	0	0	0	0	0	0	0	0
2,3-Dimethyl-4-penten-2-ol	Alcohols	2,3-二甲基-4-戊烯-2-醇	醇类	704.955	1.46033	19781-52-3	C7H14O				1191.58	NA	NA	Level2	0	0	0	460864	0	189559	0	338135	319265
3-Penten-1-ol, 2,2,4-trimethyl-	Alcohols	2,2,4-三甲基戊-3-烯-1-醇	醇类	1697.89	1.462	5842-53-5	C8H16O				1840.9	NA	NA	Level2	490148	0	0	0	0	0	0	0	0
1-Undecyn-4-ol	Alcohols	1-十一碳烯-4-醇	醇类	1595.9	1.79475	22127-86-2	C11H20O				1765.2	NA	NA	Level2	0	0	0	0	375481	340273	0	322468	409120
1-Nonen-4-ol	Alcohols	1-壬烯-4-醇	醇类	1463.91	1.529	35192-73-5	C9H18O				1670.8	NA	NA	Level2	0	0	0	0	0	0	0	0	5018702
1-Cyclopentyl-2-propen-1-ol	Alcohols	1-环戊基-2-丙烯-1-醇	醇类	1073.93	1.65433	87453-54-1	C8H14O				1415.77	NA	NA	Level2	36190788	0	0	0	0	24172685	0	0	0
1-Cyclohexyl-2-propen-1-ol	Alcohols	1-环己基-2-丙烯-1-醇	醇类	1637.9	1.54289	4352-44-7	C9H16O				1795.7	NA	NA	Level2	723843	1727481	1725549	1332030	609107	563652	934267	1076037	873864
2-Cyclohexen-1-ol, 1-butyl-	Alcohols	1-丁基-2-环己烯-1-醇	醇类	1769.89	1.46067	88116-46-5	C10H18O				1896.37	NA	NA	Level2	2212799	2265671	2116330	1403632	1209304	8432538	0	1413619	9267302
1,7-Octadien-3-ol	Alcohols	1,7-辛二烯-3-醇	醇类	1199.92	1.534	30385-19-4	C8H14O				1492.6	NA	NA	Level2	0	0	0	0	23585165	0	0	0	0
1,5-Hexadien-3-ol	Alcohols	1,5-己二烯-3-醇	醇类	299.981	1.512	924-41-4	C6H10O				910.5	NA	NA	Level2	0	0	0	0	0	0	0	6860621	0
1,5-Heptadiene-3,4-diol	Alcohols	1,5-庚二烯-3,4-二醇	醇类	1073.93	1.726	51945-98-3	C7H12O2				1414.8	NA	NA	Level2	0	0	0	0	0	129815	0	0	0
Cyclopropanol, 1-(3,7-dimethyl-1-octenyl)-	Alcohols	1-（3,7-二甲基-1-烯-1-基）环丙烷-1-醇	醇类	695.955	3.777	65147-72-0	C13H24O				1188.9	NA	NA	Level2	146253	0	0	0	0	0	0	0	0
2-Propanol, 1-(2-propenyloxy)-	Alcohols	1-（2-丙烯氧基）-2-丙醇	醇类	1730.89	1.1165	21460-36-6	C6H12O2				1865.9	NA	NA	Level2	0	0	0	0	0	0	0	0	75383
Cyclohexanol, 1-(1,2-propadienyl)-	Alcohols	1-（1,2-丙二烯基）-环己醇	醇类	1265.92	3.207	34761-56-3	C9H14O				1540.05	NA	NA	Level2	0	0	93827	323860	0	0	0	0	0
Cyclopropanemethanol, 2-methyl-2-(4-methyl-3-pentenyl)-	Alcohols	[2-甲基-2-（4-甲基-3-戊烯基）环丙基]甲醇	醇类	1511.9	2.22	98678-70-7	C11H20O				1704.3	NA	NA	Level2	0	0	326798	0	0	0	404677	0	0
3-Nonen-1-ol, (E)-	Alcohols	（E） -3-壬烯-1-醇	醇类	1480.7	1.6142	10339-61-4	C9H18O				1682.48	NA	NA	Level2	7968995	8709745	7817242	0	0	0	312316	0	6524349
(5-Methylcyclopent-1-enyl)methanol	Alcohols	（5-甲基环戊-1-烯基）甲醇	醇类	1313.92	1.46467	88125-84-2	C7H12O				1568	NA	NA	Level2	887774	866249	627069	444444	476085	331746	1414281	1552215	1566707
2-Methyl-1,5-heptadien-4-ol	Alcohols	（5E）-2-甲基庚-2,5-二烯-4-醇	醇类	1331.91	1.666	926-98-7	C8H14O				1580	NA	NA	Level2	0	1817987	0	0	0	0	0	0	0
1,5-Heptadiene-3,4-diol, 2-methyl-	Alcohols	（5E）-2-甲基-1,5-庚二烯-3,4-二醇	醇类	314.979	1.72	22726-05-2	C8H14O2				923.7	NA	NA	Level2	0	0	0	81505	0	0	0	0	0
1-Hydroxymethyl-2-methyl-1-cyclohexene	Alcohols	（2-甲基-环己-1-烯基）-甲醇	醇类	788.952	2.126	29474-11-1	C8H14O				1242.6	NA	NA	Level2	1126752	2132209	0	0	0	0	0	0	0
2-Propen-1-ol, 2-methyl-	Alcohols	甲醇	醇类	743.952	1.361	513-42-8	C4H8O				1217.2	NA	NA	Level2	0	0	0	0	0	5381176	0	0	8081475
Cyclobutanol	Alcohols	环丁醇	醇类	464.97	1.64	2919-23-5	C4H8O				1034	NA	NA	Level2	0	0	0	200862484	0	0	1187080	0	0
1-Propanol, 2-amino-, (betaÃÂbetaÃÂ±)-	Alcohols	DL-丙氨酸	醇类	1070.93	1.2725	6168-72-5	C3H9NO				1412.95	NA	NA	Level2	0	0	0	8019650	0	0	0	0	0
1,4-Cyclohexanedimethanol, cis-	Alcohols	1,4-环己烷二甲醇	醇类	1115.93	2.076	3236-47-3	C8H16O2				1440.7	NA	NA	Level2	0	0	0	0	159404	0	0	0	0
DL-2,3-Butanediol	Alcohols	（R，R）-2,3-丁二醇	醇类	1775.88	1.1925	6982-25-8	C4H10O2				1900.55	NA	NA	Level2	0	0	0	0	0	1040201	17398485	0	0
Cyclohexanemethanol, 4-methyl-, trans-	Alcohols	（4-甲基环己基）甲醇	醇类	1091.93	2.022	3937-49-3	C8H16O				1425.9	NA	NA	Level2	0	0	0	0	0	0	0	3146360	0
11-Methyldodecanol	Alcohols	异十三烷醇	醇类	929.94	5.059	85763-57-1	C13H28O				1325.9	NA	NA	Level2	502754	0	0	0	0	0	0	0	0
1-Hexanol, 5-methyl-2-(1-methylethyl)-	Alcohols	四氢黄酮	醇类	545.965	5.24329	2051-33-4	C10H22O				1095.01	NA	NA	Level2	2910927	0	0	702404	604770	1957126	462568	625476	1975276
1,3-Cyclopentanediol, cis-	Alcohols	顺式环戊烷-1,3-二醇	醇类	1175.92	1.361	16326-97-9	C5H10O2				1477.8	NA	NA	Level2	0	0	0	0	0	6546276	0	0	0
cis-9,10-Epoxyoctadecan-1-ol	Alcohols	顺式-9,10-环氧十八烷-1-醇	醇类	1343.91	2.205	13980-12-6	C18H36O2				1588	NA	NA	Level2	0	0	0	0	177214	0	0	0	0
Cyclopentanol, 2-methyl-, cis-	Alcohols	顺式-2-甲基环戊醇	醇类	965.938	1.502	25144-05-2	C6H12O				1348.1	NA	NA	Level2	0	0	0	0	0	0	1691988	0	0
Bicyclo[3.3.1]nonan-1-ol	Alcohols	双环[3.3.1]壬烷-1-醇	醇类	1727.89	1.445	15158-56-2	C9H16O				1863.6	NA	NA	Level2	0	0	0	0	0	0	0	0	1339730
1,3-Propanediol, 2-ethyl-2-(hydroxymethyl)-	Alcohols	三羟甲基丙烷	醇类	989.937	1.4335	77-99-6	C6H14O3				1363	NA	NA	Level2	30298760	0	17436163	0	0	0	0	0	0
Pentaerythritol	Alcohols	季戊四醇	醇类	347.978	4.573	115-77-5	C5H12O4				952.6	NA	NA	Level2	0	0	0	0	0	10062553	0	0	0
Cyclopentanemethanol	Alcohols	环戊烷乙醇	醇类	461.97	1.586	3637-61-4	C6H12O				1040	NA	NA	Level2	0	0	0	0	367918	0	0	0	0
Cycloheptanemethanol	Alcohols	环庚烷甲醇	醇类	923.941	2.007	4448-75-3	C8H16O				1322.2	NA	NA	Level2	617403	0	0	0	0	0	0	0	0
Cyclobutanemethanol	Alcohols	环丁烷乙醇	醇类	695.955	1.627	4415-82-1	C5H10O				1188.9	NA	NA	Level2	0	361691	0	0	0	0	0	0	0
Cyclopropyl carbinol	Alcohols	环丙基甲醇	醇类	1897.08	1.2318	2516-33-8	C4H8O				2004.84	NA	NA	Level2	0	0	0	723407	1179373	0	2043250	1151779	3178780
1,2-Cyclopentanediol, trans-	Alcohols	反式-1,2-环戊二醇	醇类	719.954	1.899	5057-99-8	C5H10O2				1203.45	NA	NA	Level2	0	0	317118	0	0	0	0	0	1834050
a-Santoline alcohol	Alcohols	阿尔法-桑托林醇	醇类	1019.93	3.951	90823-36-2	C10H18O				1381.5	NA	NA	Level2	0	0	0	563554	0	0	0	0	0
(S)-(+)-1,2-Propanediol	Alcohols	S-1,2-丙二醇	醇类	1607.9	1.22125	4254-15-3	C3H8O2				1783.7	NA	NA	Level2	0	0	0	2267805	0	3204517	0	4065226	2748622
N,N-Dimethylsphingosine	Alcohols	N,N-二甲基鞘氨醇	醇类	1987.87	1.28067	119567-63-4	C20H41NO2				2071.67	NA	NA	Level2	0	0	1064195	0	0	0	0	0	0
D-Epi-Inositol, 4-C-methyl-	Alcohols	D-表肌醇，4-C-甲基	醇类	2063.87	1.248	40788-89-4	C7H14O6				2135	NA	NA	Level2	0	0	0	753976	0	0	0	0	0
9-Decyn-1-ol	Alcohols	9-癸基-1-醇	醇类	1145.93	1.748	17643-36-6	C10H18O				1459.3	NA	NA	Level2	0	0	0	0	0	193675695	0	0	0
1,8-Nonanediol, 8-methyl-	Alcohols	8-甲基-1,8-壬二醇	醇类	1265.92	1.979	54725-73-4	C10H22O2				1536	NA	NA	Level2	0	0	0	95199	127682	0	103476	128254	0
Act-7-yn-1-ol	Alcohols	7-辛炔-1-醇	醇类	1646.89	1.506	871-91-0	C8H14O				1803.2	NA	NA	Level2	0	0	1401482	0	0	0	0	0	0
4-Octanol, 7-methyl-	Alcohols	7-甲基辛-4-醇	醇类	1625.9	1.495	33933-77-6	C9H20O				1787	NA	NA	Level2	4806096	4730261	5114182	0	3637560	3920196	0	3641660	3676914
6-Dodecanol	Alcohols	6-十二烷醇	醇类	1448.31	1.9186	6836-38-0	C12H26O				1661.72	NA	NA	Level2	0	0	0	660124	336229	764570	0	683855	820788
6-Methylheptane-1,6-diol	Alcohols	6-甲基庚烷-1,6-二醇	醇类	1468.71	1.4194	5392-57-4	C8H18O2				1674.16	NA	NA	Level2	0	0	24121680	159328	328656	0	346269	0	38568502
5-Methyl-4-octanol	Alcohols	5-甲基-4-辛醇	醇类	1037.93	1.882	59734-23-5	C9H20O				1392.6	NA	NA	Level2	0	0	336505	0	0	0	0	0	0
5-Methyl-1-hexyn-3-ol	Alcohols	5-甲基-1-己炔-3-醇	醇类	1199.92	1.5335	61996-79-0	C7H12O				1492.6	NA	NA	Level2	0	36726947	0	0	0	0	27076992	0	0
5-Hexyn-3-ol	Alcohols	5-己炔-3-醇	醇类	601.162	1.3188	19780-84-8	C6H10O				1129.04	NA	NA	Level2	15490269	24545896	0	1712938	0	17303327	19999581	0	0
5-Hexyn-1-ol	Alcohols	5-己炔-1-醇	醇类	2369.85	1.09867	928-90-5	C6H10O				2390	NA	NA	Level2	0	0	0	0	0	327148	1030213	0	0
5,7-Dodecadiyn-1,12-diol	Alcohols	5,7-十二碳二炔-1,12-二醇	醇类	1751.89	1.568	74602-32-7	C12H18O2				1881.8	NA	NA	Level2	404498	0	0	0	0	0	0	0	0
4-Ethylcyclohexanol	Alcohols	4-乙基环己醇	醇类	1273.25	1.59756	4534-74-1	C8H16O				1541.09	NA	NA	Level2	27048381	88319589	90100732	70070235	17398360	18403411	4868214	4763750	77672346
4-Ethyl-1-hexyn-3-ol	Alcohols	4-乙基-1-己炔-3-醇	醇类	1469.91	2.028	51277-03-3	C8H14O				1675	NA	NA	Level2	0	0	496831	0	0	0	0	0	0
Cyclohexanone, 4-hydroxy-	Alcohols	4-羟基环己酮	醇类	1600.7	1.1504	13482-22-9	C6H10O2				1769.3	NA	NA	Level2	0	0	0	533505	0	0	0	0	0
4-Methyl-5-decanol	Alcohols	4-甲基-5-癸醇	醇类	1549.1	1.5804	213547-15-0	C11H24O				1734.74	NA	NA	Level2	86761925	86958387	1933495	0	0	0	4298287	4915115	0
4-Heptanol, 4-methyl-	Alcohols	4-甲基-4-庚醇	醇类	1331.91	1.833	598-01-6	C8H18O				1580	NA	NA	Level2	0	0	0	783660	0	0	0	0	0
1-Pentyn-3-ol, 4-methyl-	Alcohols	4-甲基-1-戊炔-3-醇	醇类	1898.88	1.328	565-68-4	C6H10O				1997.85	NA	NA	Level2	0	445878	0	0	6355168	0	0	0	0
4-Amino-2-methylbutan-2-ol	Alcohols	4-氨基-2-甲基丁-2-醇	醇类	629.96	1.31	26734-08-7	C5H13NO				1148.1	NA	NA	Level2	0	0	0	3209011	0	0	0	0	0
4-Octanol, 4,7-dimethyl-	Alcohols	4,7-二甲基辛-4-醇	醇类	1121.93	2.658	19781-13-6	C10H22O				1444.4	NA	NA	Level2	787102	790591	812686	998151	841843	0	0	0	0
3-Ethyl-4-nonanol	Alcohols	3-乙基-4-壬醇	醇类	1463.91	1.53	19780-72-4	C11H24O				1670.8	NA	NA	Level2	0	0	0	3082651	0	0	0	0	0
3-Ethyl-2-methyl-2-heptanol	Alcohols	3-乙基-2-甲基-2-庚醇	醇类	1007.94	1.927	19780-59-7	C10H22O				1374.1	NA	NA	Level2	0	0	0	0	0	0	0	0	225211
3-Octyn-1-ol	Alcohols	3-辛炔-1-醇	醇类	689.956	2.298	14916-80-4	C8H14O				1185.2	NA	NA	Level2	0	0	0	0	0	265358	0	0	0
2,4-Pentanediol, 3-methyl-	Alcohols	3-甲基戊烷-2,4-二醇	醇类	1637.9	1.509	5683-44-3	C6H14O2				1795.7	NA	NA	Level2	0	0	0	0	0	1197589	0	0	0
3-Nonanol, 3-methyl-	Alcohols	3-甲基壬烷-3-醇	醇类	1286.92	1.903	21078-72-8	C10H22O				1553.05	NA	NA	Level2	0	0	0	0	0	0	4075203	0	0
1-Heptanol, 3-methyl-	Alcohols	3-甲基-1-庚醇	醇类	1241.92	1.591	1070-32-2	C8H18O				1520	NA	NA	Level2	0	0	0	0	0	9559782	0	0	0
3-Hexyne-2,5-diol	Alcohols	3-己炔-2,5-二醇	醇类	1505.9	1.48825	3031-66-1	C6H10O2				1708.97	NA	NA	Level2	0	1417296	0	0	0	0	0	0	0
3-Hexyn-1-ol	Alcohols	3-己炔-1-醇	醇类	533.966	1.578	1002-28-4	C6H10O				1086.35	NA	NA	Level2	0	0	0	0	0	2196336	0	0	0
Cyclohexanepropanol-	Alcohols	3-环己基丙-1-醇	醇类	1451.91	1.42	1124-63-6	C9H18O				1662.5	NA	NA	Level2	0	0	0	0	0	0	395572	417439	431734
3-Decyn-2-ol	Alcohols	3-癸基-2-醇	醇类	1727.89	1.61533	69668-93-5	C10H18O				1864.83	NA	NA	Level2	686260	0	0	0	0	0	0	0	624396
3-Heptyn-1-ol	Alcohols	3-庚基-1-醇	醇类	853.446	1.763	14916-79-1	C7H12O				1282.28	NA	NA	Level2	0	0	0	333703257	0	0	0	0	15578076
6-Tridecanol, 3,9-diethyl-	Alcohols	3,9-二乙基-6-十三烷醇	醇类	1283.92	2.202	123-24-0	C17H36O				1548	NA	NA	Level2	0	0	0	0	0	0	0	0	267677
2-Hexanol, 3,4-dimethyl-	Alcohols	3,4-二甲基-2-己醇	醇类	1559.9	1.6185	19550-05-1	C8H18O				1739.1	NA	NA	Level2	148238	0	0	0	0	0	0	0	229383
Cyclohexanol, 3,3-dimethyl-	Alcohols	3,3-二甲基环己醇	醇类	1223.92	1.631	767-12-4	C8H16O				1508	NA	NA	Level2	0	0	0	0	737104	0	0	0	0
2-Isopropyl-5-methyl-1-heptanol	Alcohols	2-异丙基-5-甲基-1-庚醇	醇类	929.94	5.056	91337-07-4	C11H24O				1325.9	NA	NA	Level2	0	0	0	0	0	0	0	538662	0
Cyclobutanol, 2-ethyl-	Alcohols	2-乙基环丁醇	醇类	443.972	1.437	35301-43-0	C6H12O				1028	NA	NA	Level2	0	0	0	0	0	0	0	0	1650027
1-Pentanol, 2-ethyl-4-methyl-	Alcohols	2-乙基-4-甲基戊-1-醇	醇类	943.439	2.18325	106-67-2	C8H18O				1334.25	NA	NA	Level2	0	0	0	1635578	0	0	0	3321847	3996063
1-Pentanol, 2-ethyl-	Alcohols	2-乙基-1-戊醇	醇类	1037.93	1.57	27522-11-8	C7H16O				1392.6	NA	NA	Level2	0	0	0	0	0	0	0	395090	0
2-Octyn-1-ol	Alcohols	2-辛炔-1-醇	醇类	1673.9	1.55233	20739-58-6	C8H14O				1823	NA	NA	Level2	0	0	0	12816697	150201	0	0	0	0
2-Pentyn-1-ol	Alcohols	2-戊炔-1-醇	醇类	389.975	1.57367	6261-22-9	C5H8O				984	NA	NA	Level2	0	0	0	0	0	0	0	367098	6403945
2-Pentadecyn-1-ol	Alcohols	2-十五烷基-1-醇	醇类	1193.92	1.819	2834-00-6	C15H28O				1488.9	NA	NA	Level2	0	0	439219	0	0	0	0	0	0
2-Methyl-2-nonanol	Alcohols	2-壬醇，2-甲基	醇类	1265.92	1.978	10297-57-1	C10H22O				1536	NA	NA	Level2	0	0	0	0	0	102272	0	0	0
2-Hydroxyethylphosphine	Alcohols	2-羟乙基膦	醇类	203.987	1.347	16247-01-1	C2H7OP				771.4	NA	NA	Level2	0	2735642	0	0	0	1284602	0	0	0
Propanoic acid, 2-hydroxy-2-methyl-, methyl ester	Alcohols	2-羟基异丁酸甲酯	醇类	1121.93	1.56483	2110-78-3	C5H10O3				1452.27	NA	NA	Level2	2324228	0	2473179	0	0	0	0	395289	0
Methyl 2-hydroxydecanoate	Alcohols	2-羟基癸酸甲酯	醇类	1985.87	1.55467	71271-24-4	C11H22O3				2070.13	NA	NA	Level2	1242304	0	1219946	0	498280	0	0	0	0
Cyclohexanol, 2-chloro-, cis	Alcohols	2-氯环己醇，顺式	醇类	881.944	1.819	16536-58-6	C6H11ClO				1296.6	NA	NA	Level2	0	0	0	0	0	0	0	232475	0
1-Octanol, 2-methyl-	Alcohols	2-甲基辛-1-醇	醇类	1355.91	1.67714	818-81-5	C9H20O				1596	NA	NA	Level2	930318	1190099	847917	140489	634900	0	0	0	0
Cyclohexanemethanol, 2-methyl-	Alcohols	2-甲基-环己烷甲醇	醇类	1127.93	2.577	2105-40-0	C8H16O				1448.1	NA	NA	Level2	0	0	0	378885	397305	434910	520818	0	0
Cyclohexanol, 2-methyl-	Alcohols	2-甲基环己醇	醇类	1331.91	2.54	583-59-5	C7H14O				1580	NA	NA	Level2	0	405430	0	0	0	0	0	0	0
2-Octanol, 2-methyl-6-methylene-	Alcohols	2-甲基-6-亚甲基辛-2-醇	醇类	1367.91	1.736	18479-59-9	C10H20O				1604.2	NA	NA	Level2	0	0	0	122068	0	0	0	0	0
5-Undecanol, 2-methyl-	Alcohols	2-甲基-5-十一烷醇	醇类	1613.9	1.998	33978-71-1	C12H26O				1778.3	NA	NA	Level2	0	0	0	0	0	0	983697	0	0
4-Octanol, 2-methyl-	Alcohols	2-甲基-4-辛醇	醇类	1469.91	1.364	40575-41-5	C9H20O				1677.65	NA	NA	Level2	0	8806150	0	0	0	0	0	0	0
4-Nonanol, 2-methyl-	Alcohols	2-甲基-4-壬醇	醇类	1337.91	1.867	26533-31-3	C10H22O				1584	NA	NA	Level2	0	0	0	0	0	0	726997	0	0
4-Heptanol, 2-methyl-	Alcohols	2-甲基-4-庚醇	醇类	2033.87	1.272	21570-35-4	C8H18O				2110	NA	NA	Level2	0	0	263334	0	0	0	0	0	0
2-Cyclopentylethanol	Alcohols	2-环戊基乙醇	醇类	735.953	1.78833	766-00-7	C7H14O				1210.33	NA	NA	Level2	0	1968118	0	0	0	0	0	0	0
2-Cyclohexylcyclohexanol	Alcohols	2-环己基环己醇	醇类	1067.93	3.424	6531-86-8	C12H22O				1411.1	NA	NA	Level2	0	1739113	0	0	0	0	0	0	0
2-Decyn-1-ol	Alcohols	2-癸基-1-醇	醇类	1971.87	1.498	4117-14-0	C10H18O				2058.33	NA	NA	Level2	0	0	0	0	521107	0	1522204	0	1466341
2-Heptanol, 5-ethyl-	Alcohols	2-庚醇，5-乙基	醇类	1295.92	1.785	19780-40-6	C9H20O				1556	NA	NA	Level2	0	0	547408	0	0	0	0	0	0
1-Heptanol, 2-propyl-	Alcohols	2-丙基-1-庚醇	醇类	1469.91	1.73412	10042-59-8	C10H22O				1675	NA	NA	Level2	3064208	4059298	2964371	3394617	5465781	4496773	1019762	525210	0
2-Amino-1,3-propanediol	Alcohols	2-氨基-1,3-丙二醇	醇类	1789.88	1.26944	534-03-2	C3H9NO2				1914.64	NA	NA	Level2	24790759	196976	38166726	290688	306260	20270810	867745	295787	32088643
4-Octanol, 2,7-dimethyl-	Alcohols	2,7-二甲基-4-辛醇	醇类	1331.91	1.8745	19781-11-4	C10H22O				1580	NA	NA	Level2	0	0	0	0	206002	0	0	0	260405
2,7-Dimethyl-2,7-octanediol	Alcohols	2,7-二甲基-2,7-辛二醇	醇类	478.255	3.17543	19781-07-8	C10H22O2				1049.93	NA	NA	Level2	0	0	114046	262052	0	106052	84980	163677	178226
3-Heptanol, 2,6-dimethyl-	Alcohols	2,6-二甲基-3-庚醇	醇类	1250.92	1.707	19549-73-6	C9H20O				1531.7	NA	NA	Level2	0	0	0	0	0	2591465	0	0	0
2-Heptanol, 2,6-dimethyl-	Alcohols	2,6-二甲基-2-庚醇	醇类	785.95	1.936	13254-34-7	C9H20O				1241.4	NA	NA	Level2	0	0	0	257251	0	0	0	0	0
3-Hexanol, 2,5-dimethyl-	Alcohols	2,5-二甲基-3-己醇	醇类	1253.92	1.688	19550-07-3	C8H18O				1528	NA	NA	Level2	18142479	0	16996718	0	0	0	0	0	0
2-Hexanol, 2,5-dimethyl-, (S)-	Alcohols	2,5-二甲基-2-己醇	醇类	788.2	1.73487	3730-60-7	C8H18O				1245.5	NA	NA	Level2	0	747068	0	1158013	974353	1065178	770649	1139661	1276088
2,5-Hexanediol, 2,5-dimethyl-	Alcohols	2,5-二甲基-2,5-己二醇	醇类	1579.9	1.39256	110-03-2	C8H18O2				1754	NA	NA	Level2	7654531	7597726	10140791	8104951	10941111	935077	7729743	9597959	11252112
2,4-Pentanediol	Alcohols	2,4-戊二醇	醇类	173.989	1.428	625-69-4	C5H12O2				700	NA	NA	Level2	0	0	3393987	0	0	0	0	0	0
2,4-Dimethyl-2,4-pentanediol	Alcohols	2,4-二甲基戊烷-2,4-二醇	醇类	263.983	2.006	24892-49-7	C7H16O2				866.7	NA	NA	Level2	0	0	0	0	0	0	2129353	0	0
4-Heptanol, 2,4-dimethyl-	Alcohols	2,4-二甲基庚烷-4-醇	醇类	1619.9	1.459	19549-77-0	C9H20O				1782.6	NA	NA	Level2	0	0	178434	0	0	0	0	0	0
2,4,4-Trimethyl-1-pentanol	Alcohols	2,4,4-三甲基-1-戊醇	醇类	1229.92	4.614	16325-63-6	C8H18O				1512	NA	NA	Level2	0	0	0	0	0	0	0	0	208064
Cyclohexanol, 2,3-dimethyl-	Alcohols	2,3-二甲基环己醇	醇类	1250.92	1.762	1502-24-5	C8H16O				1528.53	NA	NA	Level2	403731	419046	457634	437731	1012167	1343798	0	354303	379884
3-Octanol, 2,3-dimethyl-	Alcohols	2,3-二甲基-3-辛醇	醇类	1121.93	2.65633	19781-10-3	C10H22O				1444.4	NA	NA	Level2	0	0	0	0	0	781244	0	179600	142613
2-Hexanol, 2,3-dimethyl-	Alcohols	2,3-二甲基-2-己醇	醇类	1136.93	1.43675	19550-03-9	C8H18O				1455.92	NA	NA	Level2	0	0	0	532834	437180	0	0	0	254046
2,3,4-Trimethyl-2-pentanol	Alcohols	2,3,4-三甲基戊-2-醇	醇类	1431.91	1.39667	66576-26-9	C8H18O				1654.93	NA	NA	Level2	0	0	0	0	124244	0	0	0	0
2,3,4-Trimethyl-1-pentanol	Alcohols	2,3,4-三甲基-1-戊醇	醇类	1315.92	1.66467	6570-88-3	C8H18O				1569.33	NA	NA	Level2	760179	0	2716881	0	0	0	0	0	0
3-Octanol, 2,2-dimethyl-	Alcohols	2,2-二甲基-3-辛醇	醇类	1766.89	1.5905	19841-72-6	C10H22O				1893.2	NA	NA	Level2	0	529044	0	0	0	2077181	0	0	0
3-Pentanol, 2,2-dimethyl-	Alcohols	2,2-二甲基-3-戊醇	醇类	1277.92	1.55133	3970-62-5	C7H16O				1544.9	NA	NA	Level2	0	0	0	0	0	3471291	0	2497994	0
3-Pentanol, 2,2,4,4-tetramethyl-	Alcohols	2,2,4,4-四甲基戊-3-醇	醇类	1763.89	1.493	14609-79-1	C9H20O				1890.9	NA	NA	Level2	368199	0	0	0	0	0	0	0	0
Ethanol, 2-(methylamino)-	Alcohols	2-（甲氨基）乙醇	醇类	332.978	1.676	109-83-1	C3H9NO				939.45	NA	NA	Level2	19505657	0	0	0	0	0	0	0	0
1-Octyn-3-ol	Alcohols	1-辛炔-3-醇	醇类	449.971	2.237	818-72-4	C8H14O				1032	NA	NA	Level2	0	0	788515	0	0	0	0	0	0
1-Pentyn-3-ol	Alcohols	1-戊炔-3-醇	醇类	623.96	1.595	4187-86-4	C5H8O				1144.4	NA	NA	Level2	0	0	0	0	0	0	33395977	34736863	33548942
1-Pentanol, 4-methyl-2-methylene-	Alcohols	1-戊醇，4-甲基-2-亚甲基	醇类	1121.93	1.546	121505-31-5	C7H14O				1444.4	NA	NA	Level2	0	0	0	0	0	0	0	0	335301
1-Dodecyn-4-ol	Alcohols	1-十二烷基-4-醇	醇类	251.984	1.684	74646-36-9	C12H22O				850	NA	NA	Level2	0	0	0	0	0	765444	0	0	0
1-Hydroxycyclohexanecarboxylic acid	Alcohols	1-羟基环己烷羧酸	醇类	1397.16	3.2495	1123-28-0	C7H12O3				1625.99	NA	NA	Level2	73934	81948	269123	0	88185	68229	65488	97664	0
Tricyclo[4.3.1.1(3,8)]undecan-1-ol	Alcohols	1-羟基高金刚烷	醇类	983.937	3.633	31061-64-0	C11H18O				1359.3	NA	NA	Level2	0	0	0	0	0	0	0	647282	0
2-Propanol, 1-methoxy-2-methyl-	Alcohols	1-甲氧基-2-甲基-2-丙醇	醇类	1085.93	1.502	3587-64-2	C5H12O2				1422.2	NA	NA	Level2	0	0	0	0	0	0	0	137804	0
Cyclohexanol, 1-methyl-	Alcohols	1-甲基环己醇	醇类	1895.88	1.653	590-67-0	C7H14O				1995.2	NA	NA	Level2	174304	0	0	0	0	0	0	0	0
1-Methylcyclopropanemethanol	Alcohols	1-甲基环丙烷甲醇	醇类	503.967	1.454	2746-14-7	C5H10O				1068	NA	NA	Level2	0	0	283677	0	289008	0	0	0	0
1-Hexyn-3-ol	Alcohols	1-己炔-3-醇	醇类	827.947	2.077	105-31-7	C6H10O				1265.5	NA	NA	Level2	4299599	0	0	0	0	0	0	0	0
Cyclopentanemethanol, a-methyl-	Alcohols	1-环戊基乙醇	醇类	1877.88	1.258	52829-98-8	C7H14O				1981	NA	NA	Level2	0	0	0	0	0	0	0	0	3950333
1-Cyclopentyl-2,2-dimethyl-1-propanol	Alcohols	1-环戊基-2,2-二甲基-1-丙醇	醇类	581.963	1.468	337966-85-5	C10H20O				1118.5	NA	NA	Level2	0	0	0	0	0	0	0	0	359204
1-Cyclohexylethanol	Alcohols	1-环己基乙醇	醇类	1079.93	1.656	1193-81-3	C8H16O				1418.5	NA	NA	Level2	0	0	0	0	1386105	0	0	0	0
1-Cyclohexyl-2,2-dimethyl-1-propanol	Alcohols	1-环己基-2,2-二甲基-1-丙醇	醇类	1385.91	3.298	62039-14-9	C11H22O				1616.7	NA	NA	Level2	0	0	0	0	0	72555	0	0	0
Cyclobutanemethanol, a-methyl-	Alcohols	1-环丁基-1-乙醇	醇类	1721.89	1.14	7515-29-9	C6H12O				1859.1	NA	NA	Level2	0	0	0	620304	0	0	0	0	0
1-Decyn-4-ol	Alcohols	1-癸基-4-醇	醇类	1769.89	1.50167	27907-00-2	C10H18O				1902.2	NA	NA	Level2	3772880	4036769	0	0	0	0	1401355	0	0
1-Amino-2-butanol	Alcohols	1-氨基-2-丁醇	醇类	494.968	1.342	13552-21-1	C4H11NO				1062	NA	NA	Level2	0	0	286472	380529	0	0	0	0	0
11-Tridecyn-1-ol	Alcohols	11-十三烷基-1-醇	醇类	1421.91	1.571	33925-75-6	C13H24O				1641.7	NA	NA	Level2	234955	0	0	0	0	0	0	0	0
1,3-Cyclohexanediol, trans-	Alcohols	1,3-环己二醇，反式	醇类	1367.91	1.382	5515-64-0	C6H12O2				1604.2	NA	NA	Level2	0	0	0	0	0	0	1758011	0	0
1,3-Dioxolane-2-butanol, 2-methyl-	Alcohols	1,3-二氧戊环-2-丁醇，2-甲基	醇类	1733.89	1.505	5745-75-5	C8H16O3				1868.2	NA	NA	Level2	0	0	0	0	0	347676	0	0	0
1,2,6-Hexanetriol	Alcohols	1,2,6-己三醇	醇类	1433.91	1.4905	106-69-4	C6H14O3				1650	NA	NA	Level2	0	0	0	0	0	115116	0	0	157343
1,1'-Bicyclopentyl-1,1'-diol	Alcohols	1,1'-双环戊基-1,1'-二醇	醇类	791.949	5.666	5181-75-9	C10H18O2				1244.8	NA	NA	Level2	0	0	0	0	7253044	0	0	0	0
1,14-Tetradecanediol	Alcohols	1,14-十四烷二醇	醇类	1607.9	1.447	19812-64-7	C14H30O2				1773.9	NA	NA	Level2	0	300686	0	0	0	0	0	0	0
1,10-Decanediol	Alcohols	1,10-癸二醇	醇类	1265.92	2.425	112-47-0	C10H22O2				1536	NA	NA	Level2	0	0	405255	0	0	0	0	0	0
1,3-Propanediol, 2-(hydroxymethyl)-2-methyl-	Alcohols	1,1,1-三（羟甲基）乙烷	醇类	1065.93	2.17633	77-85-0	C5H12O3				1413.73	NA	NA	Level2	0	0	0	0	0	258901	0	0	0
Ethanone, 1-(3-hydroxytricyclo[3.3.1.1(3,7)]dec-1-yl)-	Alcohols	1-（3-羟基-1-金刚烷基）乙酮	醇类	1415.91	2.853	39917-38-9	C12H18O2				1637.5	NA	NA	Level2	54747	0	0	0	0	0	0	0	0
1,3-Butanediol, (S)-	Alcohols	（S） -丁烷-1,3-二醇	醇类	725.954	1.263	24621-61-2	C4H10O2				1206.9	NA	NA	Level2	0	0	0	0	0	0	1050457	0	0
(R)-(-)-3-Methyl-2-butanol	Alcohols	（R） -（-）-3-甲基-2-丁醇	醇类	1559.9	1.2295	1572-93-6	C5H12O				1741.85	NA	NA	Level2	1443250	0	0	0	998083	0	0	0	0
(R)-(-)-2-Pentanol	Alcohols	（R） -（-）-2-戊醇	醇类	551.965	1.509	31087-44-2	C5H12O				1100	NA	NA	Level2	0	0	0	296928	0	0	0	0	0
2-Butanol, (R)-	Alcohols	（R） -（-）-2-丁醇	醇类	443.971	1.4065	14898-79-4	C4H10O				1028	NA	NA	Level2	0	0	0	4467339	24353346	0	0	0	0
Cyclopentanemethanol, 3-methylene-	Alcohols	（3-亚甲基环戊基）甲醇	醇类	1487.9	1.414	74793-20-7	C7H12O				1687.5	NA	NA	Level2	0	0	0	0	0	0	214220	0	0
1-Octanol, 3,7-dimethyl-, (S)-	Alcohols	（3S）-3,7-二甲基辛-1-醇	醇类	1535.9	1.705	68680-98-8	C10H22O				1721.7	NA	NA	Level2	0	0	0	0	0	0	5019721	0	0
meso-3,4-Hexanediol	Alcohols	（3R，4R）-3,4-己二醇	醇类	1677.89	1.24667	22520-39-4	C6H14O2				1825.97	NA	NA	Level2	0	0	0	0	0	0	5668022	796646	3803979
Cyclopropanemethanol, 2,2,3,3-tetramethyl-	Alcohols	（2,2,3,3-四甲基环丙基）甲醇	醇类	1127.93	2.579	2415-96-5	C8H16O				1448.1	NA	NA	Level2	0	0	0	0	0	0	0	334075	334346
Cyclopentanemethanol, 1-amino-	Alcohols	（1-氨基环戊基）甲醇	醇类	539.965	1.842	10316-79-7	C6H13NO				1092	NA	NA	Level2	2452403	0	0	0	0	0	0	0	0
(R)-(-)-2-Amino-1-propanol	Alcohols		醇类	296.981	1.3605	35320-23-1	C3H9NO				895.6	NA	NA	Level2	0	0	1491952	0	19453906	0	0	0	0
1-Pentanol, 5-cyclopropylidene-	Alcohols		醇类	1673.89	1.50767	162377-97-1	C8H14O				1840.9	NA	NA	Level2	0	0	2218391	0	0	0	0	0	2512645
3-Pentenal, 4-methyl-	Aldehydes	4-甲基-3-戊烯醛	醛类	254.983	1.6795	5362-50-5	C6H10O				854.15	NA	NA	Level2	0	0	879133	0	0	0	0	0	2496156
(Z,Z)-3,6-Nonadienal	Aldehydes	3,6-壬二烯醛	醛类	1589.9	1.681	21944-83-2	C9H14O				1760.9	NA	NA	Level2	0	4455933	0	0	0	0	0	0	0
2-Isopropyl-4-methylhex-2-enal	Aldehydes	2-异丙基-4-甲基-2-己烯-1-醛	醛类	2086.87	1.56667	72668-37-2	C10H18O				2154.17	NA	NA	Level2	0	0	256051	637966	0	568431	0	553971	808090
2,4,6-Octatrienal	Aldehydes	2,4,6-辛三烯醛	醛类	734.62	2.37056	17609-31-3	C8H10O				1209.6	NA	NA	Level2	666390	630730	618063	193874	199395	237121	137069	320108	314644
trans-Undec-4-enal	Aldehydes	（E） -十一碳烯醛	醛类	1796.88	1.609	68820-35-9	C11H20O				1932.1	NA	NA	Level2	629736	0	0	0	0	0	0	0	0
4-Ethyl-2-hexynal	Aldehydes	十六烷基-2-炔基，4-乙基	醛类	1358.92	1.80125	71932-97-3	C8H12O				1598.8	NA	NA	Level2	0	0	0	0	0	0	422098	332494	0
Thiazole-4-carboxaldehyde	Aldehydes	噻唑-4-甲醛	醛类	1397.91	1.39189	3364-80-5	C4H3NOS				1625	NA	NA	Level2	490149	503517	491849	289326	308662	400027	582687	577814	558042
Butanal, 4-hydroxy-3-methyl-	Aldehydes	4-羟基-3-甲基丁醛	醛类	485.969	1.763	56805-34-6	C5H10O2				1056	NA	NA	Level2	0	0	0	0	0	0	0	0	246020
2-Formyl-4,5-dimethyl-pyrrole	Aldehydes	4,5-二甲基-1H-吡咯-2-甲醛	醛类	1871.88	1.748	53700-95-1	C7H9NO				1976.2	NA	NA	Level2	154243	0	0	0	0	0	0	0	0
3-Hydroxy-4-methylbenzaldehyde	Aldehydes	3-羟基-4-甲基苯甲醛	醛类	1139.93	1.865	57295-30-4	C8H8O2				1455.6	NA	NA	Level2	0	0	0	310860	0	0	314492	0	0
2,2-Dimethyl-3-hydroxypropionaldehyde	Aldehydes	3-羟基-2,2-二甲基丙醛	醛类	1226.92	1.496	597-31-9	C5H10O2				1516.45	NA	NA	Level2	0	0	0	2086749	0	0	0	1301479	0
Propanal, 3-methoxy-	Aldehydes	3-甲氧基丙醛	醛类	647.959	1.48425	2806-84-0	C4H8O2				1159.3	NA	NA	Level2	310704	229800	365391	0	0	0	0	0	212172
3,5-Di-tert-butyl-2-hydroxybenzaldehyde	Aldehydes	3,5-二叔丁基-2-羟基苯甲醛	醛类	1937.88	2.05322	37942-07-7	C15H22O2				2030	NA	NA	Level2	143394	222742	381849	1769721	836378	1667296	1186732	1252297	523660
Hexanal, 3,3-dimethyl-	Aldehydes	3,3-二甲基己醛	醛类	767.951	2.04667	55320-57-5	C8H16O				1231	NA	NA	Level2	0	0	358646	249822	0	175068	324295	267690	171905
S-(2-Formylisopropyl)thioacetate	Aldehydes	3-(S-乙酰巯基)丁醛	醛类	245.984	2.44	54278-24-9	C6H10O2S				841.7	NA	NA	Level2	0	0	0	0	0	3268384	0	0	0
Benzaldehyde, 2-hydroxy-6-methyl-	Aldehydes	2-羟基-6-甲基苯甲醛	醛类	1559.9	1.56186	18362-36-2	C8H8O2				1739.1	NA	NA	Level2	285147	318428	334400	0	0	145299	232694	237933	214503
Hexanal, 2-methyl-	Aldehydes	2-甲基己醛	醛类	1433.91	1.386	925-54-2	C7H14O				1650	NA	NA	Level2	0	0	0	912495	0	0	0	0	0
1H-Imidazole-2-carboxaldehyde	Aldehydes	1H-咪唑-2-甲醛	醛类	1358.91	1.7215	10111-08-7	C4H4N2O				1598.9	NA	NA	Level2	0	244235	1364995	0	0	0	0	0	0
(p-Hydroxyphenyl)glyoxal	Aldehydes	（对羟基苯基）乙二醛	醛类	1775.89	1.574	24645-80-5	C8H6O3				1900	NA	NA	Level2	208249	0	0	0	0	0	0	0	0
Lycorenan-7-one, 1-methyl-9,10-[methylenebis(oxy)]-	Alkaloids and derivatives		生物碱和衍生品	1103.93	3.115	568-40-1	C17H17NO4				1433.3	NA	NA	Level2	0	0	0	0	0	0	0	0	210538
Bicyclo[4.2.0]octa-1,3,5-trien-7-ol	Benzenoids	双环[4.2.0]辛-1,3,5-三烯-7-醇	苯环型化合物	1463.91	1.562	35447-99-5	C8H8O				1670.8	NA	NA	Level2	0	0	0	0	0	0	349608	0	0
Benzene, 4-ethenyl-1,2-dimethyl-	Benzenoids	苯，4-乙烯基-1,2-二甲基	苯环型化合物	1256.17	1.97938	27831-13-6	C10H12				1533.99	NA	NA	Level2	785498	900236	0	4088785	446388	235198	613636	484108	0
6-Hepten-2-one, 7-phenyl-	Benzenoids	6-庚烯-2-酮，7-苯基	苯环型化合物	2123.86	1.314	33046-88-7	C13H16O				2185	NA	NA	Level2	0	0	0	51662	0	0	0	0	0
Benzene, 1-fluoro-4-(4-methyl-4-pentenyl)-	Benzenoids	5-（4-氟苯基）-2-甲基-1-戊烯	苯环型化合物	1547.9	1.64514	74646-35-8	C12H15F				1730.4	NA	NA	Level2	103553	99139	0	59388	0	63625	0	0	80775
4-Vinylbenzoic acid	Benzenoids	4-乙烯基苯甲酸	苯环型化合物	2532.59	1.399	1075-49-6	C9H8O2				2525.62	NA	NA	Level2	571611	0	428762	59166	533587	525573	0	558774	113537
Benzeneethanol, betaÃÂbetaÃÂ-ethenyl-	Benzenoids	3-丁烯-1-醇，2-苯基	苯环型化合物	1085.93	1.82167	6052-63-7	C10H12O				1422.2	NA	NA	Level2	0	0	0	0	212328	0	0	0	289967
Benzene, (2-methyl-2-propenyl)-	Benzenoids	2-甲基-3-苯基-1-丙烯	苯环型化合物	1174.42	1.89125	3290-53-7	C10H12				1477.38	NA	NA	Level2	0	0	0	0	0	0	303014	0	0
Benzene, 1-methyl-2-(1-methyl-2-propenyl)-	Benzenoids	1-（1-甲基-2-丙烯-1-基）-2-甲基苯	苯环型化合物	1229.92	2.03	97664-19-2	C11H14				1512	NA	NA	Level2	94773	0	0	0	0	0	0	0	0
Benzenesulfonanilide, 4'-chloro-	Benzenoids	N-（4-氯苯基）苯磺酰胺	苯环型化合物	1461.91	1.64367	4750-28-1	C12H10ClNO2S				1669.67	NA	NA	Level2	65988	64496	0	0	0	0	0	0	0
DL-Ephedrine	Benzenoids	d-麻黄碱	苯环型化合物	1097.93	1.175	90-81-3	C10H15NO				1429.6	NA	NA	Level2	120687	0	0	0	0	0	0	0	0
Benzeneethanol, 4-fluoro-	Benzenoids	4-氟苯乙醇	苯环型化合物	1097.93	3.69	7589-27-7	C8H9FO				1429.6	NA	NA	Level2	0	0	231138	0	0	0	0	0	0
Benzoyl isothiocyanate	Benzenoids	异硫氰酸苯甲酰酯	苯环型化合物	1691.89	1.391	532-55-8	C8H5NOS				1836.4	NA	NA	Level2	0	0	0	0	0	0	298427	0	0
Ethaneperoxoic acid, 1-cyano-1-phenylbutyl ester	Benzenoids	乙过氧酸，1-氰基-1-苯基丁酯	苯环型化合物	533.966	2.8	58422-71-2	C13H15NO3				1088	NA	NA	Level2	0	0	0	81373	0	0	0	0	0
Benzyl glycolate	Benzenoids	乙醇酸苄酯	苯环型化合物	1109.93	1.81	30379-58-9	C9H10O3				1437.05	NA	NA	Level2	0	451837	0	0	0	0	0	118504763	0
Sulfoxide, methyl phenethyl	Benzenoids	亚砜，甲基苯乙基	苯环型化合物	773.95	2.108	7714-32-1	C9H12OS				1234.5	NA	NA	Level2	0	0	267364	0	0	0	0	0	0
Valeric acid, a-methylbenzyl ester	Benzenoids	戊酸1-苯乙酯	苯环型化合物	2525.84	1.265	3460-43-3	C13H18O2				2520	NA	NA	Level2	0	0	0	0	0	224996	0	0	0
Tolycaine	Benzenoids	托利卡因	苯环型化合物	395.975	1.726	3686-58-6	C15H22N2O3				994.7	NA	NA	Level2	41963814	0	0	0	0	0	0	0	0
Carbonic acid, propyl 4-nitrophenyl ester	Benzenoids	碳酸，4-硝基苯基丙酯	苯环型化合物	795.949	3.31433	67036-12-8	C10H11NO5				1247.13	NA	NA	Level2	0	0	0	0	58628	52790	0	0	0
t-Butylhydroquinone	Benzenoids	叔丁基氢醌	苯环型化合物	2477.17	1.58833	1948-33-0	C10H14O2				2479.44	NA	NA	Level2	6179009	2747148	2309078	1570320	1161706	4067594	2015086	1088204	997438
Pentadecane, 2-phenyl-	Benzenoids	十五烷，2-苯基	苯环型化合物	893.943	2.543	4534-66-1	C21H36				1303.7	NA	NA	Level2	0	0	0	0	0	255426	0	0	0
Naphthalene, 5-ethyl-1,2,3,4-tetrahydro-	Benzenoids	萘，5-乙基-1,2,3,4-四氢	苯环型化合物	1329.66	2.15013	42775-75-7	C12H16				1578.5	NA	NA	Level2	0	0	162318	58294	68913	66437	49059	61521	0
Naphthalene, 1-ethyl-1,2,3,4-tetrahydro-	Benzenoids	萘，1-乙基-1,2,3,4-四氢	苯环型化合物	1505.9	2.126	13556-58-6	C12H16				1700	NA	NA	Level2	71631	0	0	0	0	0	0	0	0
1,2-Benzenedicarbonitrile	Benzenoids	邻苯二甲腈	苯环型化合物	2255.86	1.285	91-15-6	C8H4N2				2295	NA	NA	Level2	0	0	0	0	0	340161	0	0	0
Norpseudoephedrine	Benzenoids	卡西	苯环型化合物	563.964	1.244	36393-56-3	C9H13NO				1107.4	NA	NA	Level2	0	0	0	0	0	0	0	0	496380
Glycine, N-(4-methylbenzoyl)-, methyl ester	Benzenoids	甲基[（4-甲基苯甲酰基）氨基]乙酸酯	苯环型化合物	1667.89	1.662	1208-23-7	C11H13NO3				1818.2	NA	NA	Level2	0	0	0	137635	0	0	0	0	0
p-Isopropylphenetole	Benzenoids	对异丙基苯乙醇	苯环型化合物	2177.86	1.392	4132-79-0	C11H16O				2230	NA	NA	Level2	0	0	0	80327	0	0	0	0	0
p-Nitrophenyl 1-azetidinecarboxylate	Benzenoids	对硝基苯基1-氮杂环丁烷羧酸酯	苯环型化合物	875.944	4.416	114774-79-7	C10H10N2O4				1293.1	NA	NA	Level2	0	0	0	0	0	0	0	0	483719
Acetone, 1-[4-(dimethylaminoethoxy)phenyl]-	Benzenoids	丙酮，1-[4-（二甲氨基乙氧基）苯基]	苯环型化合物	425.973	1.333	86608-11-9	C13H19NO2				1016	NA	NA	Level2	0	0	0	0	0	0	0	0	193784
Urea, (phenylmethoxy)-	Benzenoids	苄氧基脲	苯环型化合物	1139.93	1.726	2048-50-2	C8H10N2O2				1455.6	NA	NA	Level2	0	112464620	0	0	0	0	0	0	0
Benzyl 2-chloroethyl sulfone	Benzenoids	苄基2-氯乙基砜	苯环型化合物	857.945	2.259	66998-67-2	C9H11ClO2S				1282.8	NA	NA	Level2	0	0	0	0	318493	0	0	0	0
Ethyl mandelate	Benzenoids	扁桃酸乙酯	苯环型化合物	175.989	1.51833	774-40-3	C10H12O3				704.767	NA	NA	Level2	0	0	0	0	0	0	242973	208508	0
Benzeneethanamine, N-(1-methylethylidene)-	Benzenoids	苯乙胺，N-异亚丙基	苯环型化合物	893.943	1.515	10433-34-8	C11H15N				1303.7	NA	NA	Level2	0	3562824	0	0	0	0	0	0	0
Acetoxime benzoate	Benzenoids	苯甲酸丙酮肟酯	苯环型化合物	2525.84	1.262	942-89-2	C10H11NO2				2520	NA	NA	Level2	0	137066	0	0	0	0	0	0	0
Benzenecarbothioic acid, 2,4,6-triethyl-, S-(2-phenylethyl) ester	Benzenoids	苯甲酸，2,4,6-三乙基-，S-（2-苯基乙基）酯	苯环型化合物	1615.9	2.12567	64712-67-0	C21H26OS				1780	NA	NA	Level2	40165	53993	0	0	0	145615	0	0	0
3,5-Di-tert-butyl-2-hydroxybenzonitrile	Benzenoids	苯甲腈，3,5-双（1,1-二甲基乙基）-2-羟基	苯环型化合物	2021.87	1.91486	95091-86-4	C15H21NO				2100	NA	NA	Level2	0	0	0	76740	0	105139	59033	111297	129859
Benzenemethanol, a-(1-aminoethyl)-	Benzenoids	苯丙醇胺	苯环型化合物	173.989	1.513	48115-38-4	C9H13NO				700	NA	NA	Level2	0	0	0	0	1451312	0	0	0	0
Benzene-D6	Benzenoids	苯-d6	苯环型化合物	1079.93	1.589	1076-43-3	C6D6				1418.55	NA	NA	Level2	0	1385042	0	0	0	0	0	0	0
Benzene, 1-methyl-4-(1-propynyl)-	Benzenoids	苯，1-甲基-4-（1-丙炔基）	苯环型化合物	2087.87	1.3275	2749-93-1	C10H10				2155	NA	NA	Level2	0	0	90261	0	0	0	0	73873	0
Benzene, 1,1'-(1,1,10,10-tetramethyl-1,10-decanediyl)bis[3,4-dimethyl-	Benzenoids	苯，1,1'-（1,1,10,10-四甲基-1,10-癸二基）双[3,4-二甲基	苯环型化合物	1439.91	2.035	63934-83-8	C30H46				1654.2	NA	NA	Level2	0	0	0	0	0	130706	0	0	0
Benzene, (cyclopropylidenemethyl)-	Benzenoids	苯，（环亚丙基甲基）	苯环型化合物	2131.36	1.416	7555-67-1	C10H10				2193.3	NA	NA	Level2	0	304504	0	0	0	138535	0	3143462	0
Benzene, (1-methylenepropyl)-	Benzenoids	苯，（1-亚甲基丙基）	苯环型化合物	1169.92	1.93333	2039-93-2	C10H12				1477.77	NA	NA	Level2	269625	287348	361253	125953	163710	192187	251381	297029	388114
Benzenecarboximidoyl bromide, N-methyl-	Benzenoids	N-甲基苯甲酰亚胺基溴	苯环型化合物	875.944	2.082	41182-85-8	C8H8BrN				1293.1	NA	NA	Level2	0	0	0	195665	0	0	0	0	0
Benzyloxymethylimine	Benzenoids	N-苯基甲氧基甲烷亚胺	苯环型化合物	1451.91	1.926	72399-18-9	C8H9NO				1662.5	NA	NA	Level2	2928434	0	0	0	0	0	0	0	0
Iminodiacetic acid, N-[[5-fluorenyloxy]carbonyl]-	Benzenoids	N-Fmoc-亚氨基二乙酸	苯环型化合物	2213.86	2.52	112918-82-8	C19H17NO6				2260	NA	NA	Level2	0	0	0	61236	0	0	0	0	0
N-(3-Phenyl-1,2,4-thiadiazol-5-yl)benzamide	Benzenoids	N-（3-苯基-1,2,4-噻二唑-5-基）苯甲酰胺	苯环型化合物	2345.85	1.4035	17280-75-0	C15H11N3OS				2370	NA	NA	Level2	93532	0	109895	0	0	0	0	0	0
Dodecane, 6-methyl-	Benzenoids	N-（2-羟基-5-甲基苯基）联苯-4-甲酰胺	苯环型化合物	716.954	5.38667	6044-71-9	C13H28				1195.23	NA	NA	Level2	9422681	4439755	5714351	5914266	9745671	6840293	0	0	0
Anthracene, 9-methoxy-	Benzenoids	9-甲氧基蒽	苯环型化合物	1721.89	1.247	2395-96-2	C15H12O				1859.1	NA	NA	Level2	0	0	0	0	0	3136120	0	0	0
9,10-Anthracenedione, 1-phenyl-	Benzenoids	9,10-蒽二酮，1-苯基	苯环型化合物	341.978	4.732	1714-14-3	C20H12O2				947.4	NA	NA	Level2	0	0	0	0	0	0	68953083	0	0
Naphthalene, 6-ethyl-1,2,3,4-tetrahydro-	Benzenoids	6-乙基-1,2,3,4-四氢萘	苯环型化合物	1349.91	2.14	22531-20-0	C12H16				1592	NA	NA	Level2	63193	0	0	0	0	0	0	0	71466
Naphthalene, 6-(1,1-dimethylethyl)-1,2,3,4-tetrahydro-	Benzenoids	6-叔丁基四氢化萘	苯环型化合物	1115.93	2.882	42044-26-8	C14H20				1440.7	NA	NA	Level2	0	0	0	0	16383235	0	0	0	0
2H-1,2-Oxazine, 6-(4-chlorophenyl)tetrahydro-2-methyl-	Benzenoids	6-（4-氯苯基）-2-甲基恶嗪烷	苯环型化合物	1145.93	1.393	15769-91-2	C11H14ClNO				1459.3	NA	NA	Level2	0	0	0	0	0	0	0	96336565	0
Phenol, 2,6-bis(1,1-dimethylethyl)-4-(1-methylpropyl)-	Benzenoids	4-仲丁基-2,6-二叔丁基苯酚	苯环型化合物	1823.88	2.426	17540-75-9	C18H30O				1938.1	NA	NA	Level2	836372	953299	934607	806505	793988	851925	911455	1047043	1056751
4-Ethoxy-3-methoxyphenol	Benzenoids	4-乙氧基-3-甲氧基苯酚	苯环型化合物	1841.88	1.671	65383-58-6	C9H12O3				1952.4	NA	NA	Level2	450881	0	0	0	0	0	0	0	0
1,3-Benzenediol, 4-ethyl-	Benzenoids	4-乙基间苯二酚	苯环型化合物	1460.91	1.87	2896-60-8	C8H10O2				1677.95	NA	NA	Level2	282747	0	0	411927	0	0	0	0	0
p-tert.-Butylcatechol	Benzenoids	4-叔丁基儿茶酚	苯环型化合物	1163.93	2.07	98-29-3	C10H14O2				1470.4	NA	NA	Level2	0	0	58358	0	0	0	0	0	0
4-(t-Butyl)benzaldehyde	Benzenoids	4-叔丁基苯甲醛	苯环型化合物	1667.89	1.717	939-97-9	C11H14O				1818.2	NA	NA	Level2	0	0	0	0	124623	0	0	0	0
p-Hydroxyphenylacetone	Benzenoids	4-羟基苯丙酮	苯环型化合物	2189.86	1.36667	770-39-8	C9H10O2				2240	NA	NA	Level2	0	0	0	79944	121362	0	0	0	186680
4-Methyl-2-propylphenol	Benzenoids	4-甲基-2-丙基苯酚	苯环型化合物	1199.92	2.0248	4074-46-8	C10H14O				1492.6	NA	NA	Level2	346122	395255	389470	0	424804	0	0	0	736223
Naphthalene, 1,2-dihydro-4-methyl-	Benzenoids	4-甲基-1,2-二氢萘	苯环型化合物	1553.9	1.841	4373-13-1	C11H12				1734.8	NA	NA	Level2	0	281327	304236	0	0	0	0	0	0
Benzene, 1-fluoro-4-methyl-	Benzenoids	4-氟甲苯	苯环型化合物	1349.91	1.431	352-32-9	C7H7F				1592	NA	NA	Level2	0	0	311884	0	0	0	0	0	0
1H-Indene, 2,3-dihydro-4,7-dimethyl-	Benzenoids	4,7-二甲基茚满	苯环型化合物	1403.91	2.0505	6682-71-9	C11H14				1629.2	NA	NA	Level2	0	123811	118393	72410	80402	0	115396	0	86650
1H-Inden-1-one, 2,3-dihydro-4,7-dimethyl-	Benzenoids	4,7-二甲基-1-茚满酮	苯环型化合物	1859.88	1.63	5037-60-5	C11H12O				1966.7	NA	NA	Level2	0	0	0	0	100768	0	0	0	0
1H-Indene, 4,7-dimethyl-	Benzenoids	4,7-二甲基-1H-茚	苯环型化合物	1553.9	1.842	6974-97-6	C11H12				1734.8	NA	NA	Level2	274584	0	0	0	0	0	0	0	0
Phenol, 3-(1-methylethyl)-	Benzenoids	3-异丙基苯酚	苯环型化合物	1055.93	1.933	618-45-1	C9H12O				1403.7	NA	NA	Level2	0	0	0	115132	0	0	0	0	0
m-Aminophenylacetylene	Benzenoids	3-乙炔苯胺	苯环型化合物	1889.88	1.49	54060-30-9	C8H7N				1990.5	NA	NA	Level2	0	0	0	0	0	0	0	326819	0
Benzene, 1-chloro-3-(chloromethyl)-	Benzenoids	3-氯苄基氯	苯环型化合物	1311.92	1.83767	620-20-2	C7H6Cl2				1566.93	NA	NA	Level2	0	57096	0	47439	0	244815	0	0	0
3-Methoxyamphetamine	Benzenoids	3-甲氧基苯丙胺	苯环型化合物	391.975	1.53033	17862-85-0	C10H15NO				985.333	NA	NA	Level2	117268040	0	80397060	0	0	0	146927288	0	0
Amphetamine-3-methyl	Benzenoids	3-甲基苯丙胺	苯环型化合物	1151.93	1.467	588-06-7	C10H15N				1463	NA	NA	Level2	0	0	0	0	0	0	165942401	0	0
3-Fluoro-o-xylene	Benzenoids	3-氟邻二甲苯	苯环型化合物	1349.91	1.653	443-82-3	C8H9F				1592	NA	NA	Level2	0	0	186259	0	0	0	0	141640	0
Benzene, 1-fluoro-3-methyl-	Benzenoids	3-氟甲苯	苯环型化合物	1091.93	3.664	352-70-5	C7H7F				1425.9	NA	NA	Level2	0	0	194434	0	0	0	0	0	0
3-Fluorophenylacetic acid	Benzenoids	3-氟苯乙酸	苯环型化合物	1847.88	1.439	331-25-9	C8H7FO2				1957.1	NA	NA	Level2	0	58889	0	0	0	0	0	0	0
1,3-Oxazetidin-2-one, 3-phenyl-	Benzenoids	3-苯基-1,3-氧氮杂环丁烷-2-酮	苯环型化合物	1931.88	1.156	16877-22-8	C8H7NO2				2025	NA	NA	Level2	0	0	0	0	0	969779	0	0	0
2-Chloroaniline-5-sulfonic acid	Benzenoids	3-氨基-4-氯苯磺酸	苯环型化合物	1983.87	1.2185	98-36-2	C6H6ClNO3S				2072.47	NA	NA	Level2	0	998059	0	0	0	0	0	0	0
3,5-Dihydroxybenzamide	Benzenoids	3,5-二羟基苯甲酰胺	苯环型化合物	851.945	1.39833	3147-62-4	C7H7NO3				1279.3	NA	NA	Level2	941925	726118	251252	452854	644584	613865	800201	885159	2730587
Benzene, 1,3-dichloro-5-methyl-	Benzenoids	3,5-二氯甲苯	苯环型化合物	1391.91	1.776	25186-47-4	C7H6Cl2				1620.8	NA	NA	Level2	0	0	0	0	0	0	379970	0	0
1,2,4-Thiadiazole, 3,5-diphenyl-	Benzenoids	3,5-二苯基-1,2,4-噻二唑	苯环型化合物	1457.91	1.373	4115-15-5	C14H10N2S				1666.7	NA	NA	Level2	0	357276	0	0	0	0	0	0	0
Benzene, 1,2-dichloro-4-methyl-	Benzenoids	3,4-二氯甲苯	苯环型化合物	1295.92	1.827	95-75-0	C7H6Cl2				1556	NA	NA	Level2	740510	0	0	0	0	0	0	0	0
Benzene, 1,2-dichloro-4-(chloromethyl)-	Benzenoids	3,4-二氯苄基氯	苯环型化合物	1601.9	1.86725	102-47-6	C7H5Cl3				1769.6	NA	NA	Level2	0	33846	34998	0	0	0	0	44894	54145
1H-Inden-1-ol, 2,3-dihydro-3,3-dimethyl-	Benzenoids	3,3-二甲基-1-茚满醇	苯环型化合物	1487.9	2.041	38393-92-9	C11H14O				1687.5	NA	NA	Level2	0	0	0	80539	173508	0	0	0	0
3-(4-Hydroxyphenyl)propanal	Benzenoids	3-（4-羟基苯基）丙醛	苯环型化合物	1229.92	1.97667	20238-83-9	C9H10O2				1512.17	NA	NA	Level2	8448519	9604608	9649127	2021166	3169559	3605649	5516055	5906100	5818122
2-Ethyl-2,3-dihydro-1H-indene	Benzenoids	2-乙基茚满	苯环型化合物	1154.33	2.0954	56147-63-8	C11H14				1464.48	NA	NA	Level2	387456	297135	0	0	372660	0	264990	750201	0
Benzaldehyde, 2-ethyl-	Benzenoids	2-乙基苯甲醛	苯环型化合物	1505.9	1.62322	22927-13-5	C9H10O				1700	NA	NA	Level2	1664911	1842123	1887189	774489	662299	727994	1023615	980172	892421
Phenol, 2-ethyl-4-methyl-	Benzenoids	2-乙基-4-甲基苯酚	苯环型化合物	1025.93	2.008	3855-26-3	C9H12O				1385.2	NA	NA	Level2	0	0	0	0	0	3300828	0	0	0
Phenol, 2-ethyl-4,5-dimethyl-	Benzenoids	2-乙基-4,5-二甲基苯酚	苯环型化合物	1655.89	1.61811	2219-78-5	C10H14O				1809.1	NA	NA	Level2	1966178	2213850	2137482	886553	763086	844431	1176886	1163386	1076525
Ethyl p-hydroxybenzoate	Benzenoids	2-乙基-1,4-苯二醇	苯环型化合物	1379.91	2.322	2349-70-4	C8H10O2				1612.5	NA	NA	Level2	0	0	0	0	0	0	0	0	331779
Benzenemethanol, 2-nitro-	Benzenoids	2-硝基苄醇	苯环型化合物	1145.93	1.317	612-25-9	C7H7NO3				1459.3	NA	NA	Level2	0	0	0	0	0	0	1252046	0	0
2-Hydroxy-2-phenylbutyramide	Benzenoids	2-羟基-2-苯基丁酰胺	苯环型化合物	1457.91	1.37333	52839-87-9	C10H13NO2				1666.7	NA	NA	Level2	359420	0	0	0	222985	0	0	0	237730
Benzene, 1-chloro-2-(chloromethyl)-	Benzenoids	2-氯苄基氯	苯环型化合物	1391.91	1.77433	611-19-8	C7H6Cl2				1620.8	NA	NA	Level2	0	0	0	0	262426	0	0	290325	339370
Naphthalene, 2-methyl-1-propyl-	Benzenoids	2-甲基-1-丙基萘	苯环型化合物	2015.87	1.86575	54774-89-9	C14H16				2095	NA	NA	Level2	227810	104307	251928	0	396648	0	260154	0	273751
2-Methylindene	Benzenoids	2-甲基-1H-茚	苯环型化合物	2375.85	1.2785	2177-47-1	C10H10				2395	NA	NA	Level2	462837	0	0	0	0	0	0	0	122877
Benzene, 1-isocyano-2-methyl-	Benzenoids	2-甲苯基氰基	苯环型化合物	1841.88	1.3785	10468-64-1	C8H7N				1952.4	NA	NA	Level2	0	0	0	145445	0	0	0	0	0
Benzeneethanamine, 2-fluoro-betaÃÂbetaÃÂ,3-dihydroxy-N-methyl-	Benzenoids	2-氟-3-[1-羟基-2-（甲基氨基）乙基]苯酚	苯环型化合物	605.961	1.715	103439-04-9	C9H12FNO2				1133.3	NA	NA	Level2	0	0	0	0	1316505	0	0	0	0
Benzeneethanamine, betaÃÂbetaÃÂ-methyl-	Benzenoids	2-苯丙胺	苯环型化合物	791.949	2.264	582-22-9	C9H13N				1244.8	NA	NA	Level2	0	0	40447070	0	0	0	0	0	0
Benzene, 1,3-dichloro-2-methyl-	Benzenoids	2,6-二氯甲苯	苯环型化合物	1265.92	1.86613	118-69-4	C7H6Cl2				1536	NA	NA	Level2	400244	0	423863	281788	332580	323335	460725	386333	458402
1,4-Benzenediol, 2,6-dimethyl-	Benzenoids	2,6-二甲基氢醌	苯环型化合物	1214.92	1.928	654-42-2	C8H10O2				1503.35	NA	NA	Level2	0	0	0	0	0	44336	0	0	0
1,4-Benzenediol, 2,5-bis(1,1-dimethylethyl)-	Benzenoids	2,5-二叔丁基氢醌	苯环型化合物	2255.86	1.8892	88-58-4	C14H22O2				2295	NA	NA	Level2	0	15474985	0	0	0	0	0	131287	0
Benzene, 1,4-dichloro-2-methyl-	Benzenoids	2,5-二氯甲苯	苯环型化合物	1295.92	1.826	19398-61-9	C7H6Cl2				1556	NA	NA	Level2	0	751496	849189	578760	0	0	0	0	830134
2,5-Pyrrolidinedione, 1-[(4-methylbenzoyl)oxy]-	Benzenoids	2,5-吡咯烷二酮，1-[（4-甲基苯甲酰基）氧基]	苯环型化合物	1439.91	1.805	83039-57-0	C12H11NO4				1654.2	NA	NA	Level2	0	0	0	0	574101	334106	0	0	0
Benzene, 2,4-dichloro-1-(chloromethyl)-	Benzenoids	2,4-二氯苄基氯	苯环型化合物	1601.9	1.86733	94-99-5	C7H5Cl3				1769.6	NA	NA	Level2	0	0	0	36272	0	36226	0	0	0
Phenol, 2,4,6-tri-tert-butyl-	Benzenoids	2,4,6-三叔丁基苯酚	苯环型化合物	1775.89	2.4174	732-26-3	C18H30O				1900	NA	NA	Level2	0	0	0	396113	198359	0	94207	117535	0
Phenol, 2,4,6-trimethyl-	Benzenoids	2,4,6-三甲基苯酚	苯环型化合物	1055.93	1.933	527-60-6	C9H12O				1403.7	NA	NA	Level2	0	0	0	0	0	0	0	0	200266
1H-Indene, 2,3-dihydro-1,1-dimethyl-	Benzenoids	2,3-二氢-1,1-二甲基-1H-茚	苯环型化合物	1729.89	1.66267	4912-92-9	C11H14				1878	NA	NA	Level2	114047	0	0	0	0	0	0	0	0
1H-Indene, 2,3-dihydro-1,1,3-trimethyl-	Benzenoids	2,3-二氢-1,1,3-三甲基-1H-茚	苯环型化合物	1401.91	2.14767	2613-76-5	C12H16				1627.87	NA	NA	Level2	0	67453	58404	0	0	49707	0	0	0
Benzene, 1,2-dichloro-3-methyl-	Benzenoids	2,3-二氯甲苯	苯环型化合物	1337.06	1.80371	32768-54-0	C7H6Cl2				1583.77	NA	NA	Level2	290467	300183	0	255472	614766	583343	823097	673256	0
Benzene, 1,2,4-trichloro-3-methyl-	Benzenoids	2,3,6-三氯甲苯	苯环型化合物	1631.9	1.864	2077-46-5	C7H5Cl3				1791.3	NA	NA	Level2	0	0	0	0	0	0	125216	138041	128624
Phenol, 2,3,5,6-tetramethyl-	Benzenoids	2,3,5,6-四甲基苯酚	苯环型化合物	1775.89	1.565	527-35-5	C10H14O				1900	NA	NA	Level2	0	0	0	0	0	0	0	0	348511
2,2-Dimethylindene, 2,3-dihydro-	Benzenoids	2,2-二甲基茚，2,3-二氢	苯环型化合物	1254.59	2.01733	20836-11-7	C11H14				1528.44	NA	NA	Level2	250859	330558	287091	363382	222768	376262	335667	386540	258051
2,2,2-Trichloro-1-(2-nitrophenylthioamino)ethanol	Benzenoids	2,2,2-三氯-1-（2-硝基苯基硫代氨基）乙醇	苯环型化合物	1993.37	1.261	141975-72-6	C8H7Cl3N2O3S				2076.8	NA	NA	Level2	0	0	0	0	592877	0	0	0	0
2-(2-Hydroxyphenoxy)-1-phenylethanol	Benzenoids	2-（2-羟基苯氧基）-1-苯乙醇	苯环型化合物	1979.87	1.391	328104-89-8	C14H14O3				2065	NA	NA	Level2	0	2373096	0	0	0	0	0	0	0
1,3-Dioxolane, 2-(1-phenylethyl)-	Benzenoids	2-（1-苯乙基）-1,3-二氧戊环	苯环型化合物	995.936	1.297	4362-22-5	C11H14O2				1366.65	NA	NA	Level2	153948730	0	0	0	0	0	0	0	0
Phenol, 2-(1,1,3,3-tetramethylbutyl)-	Benzenoids	2-(1,1,3,3-四甲基丁基)苯酚	苯环型化合物	2207.86	1.884	3884-95-5	C14H22O				2255	NA	NA	Level2	374372	0	0	0	328825	0	0	0	0
2-[(2-Fluorobenzyl)amino]ethanol	Benzenoids	2-（（2-氟苄基）氨基）乙醇	苯环型化合物	689.956	2.3575	64834-60-2	C9H12FNO				1185.2	NA	NA	Level2	0	163901	180945	0	0	0	0	0	0
Benzene, 1-isocyano-4-methyl-	Benzenoids	1-异氰基-4-甲基苯	苯环型化合物	1841.88	1.379	7175-47-5	C8H7N				1952.4	NA	NA	Level2	0	341767	0	0	0	0	0	0	0
1H-Indene, 1-ethyl-2,3-dihydro-	Benzenoids	1-乙基茚满	苯环型化合物	1889.88	1.488	4830-99-3	C11H14				1990.5	NA	NA	Level2	0	294162	285457	0	0	0	0	0	0
1(2H)-Naphthalenone, 3,4-dihydro-	Benzenoids	1-四氢萘酮	苯环型化合物	2051.87	1.55386	529-34-0	C10H10O				2125	NA	NA	Level2	74606	0	91342	0	111909	0	70903	90797	71823
Benzene, 1-tert-butyl-4-cyclopropylmethyl-	Benzenoids	1-叔丁基-4-（环丙基甲基）苯	苯环型化合物	1295.92	2.48967	58249-45-9	C14H20				1556	NA	NA	Level2	0	195650	0	0	630441	0	0	640330	0
1H-Indene, 1-methyl-	Benzenoids	1-甲基茚	苯环型化合物	2200.15	1.30514	767-59-9	C10H10				2248.57	NA	NA	Level2	297300	261054	143775	0	221414	114259	0	0	141153
1-methyl-1-indanol	Benzenoids	1-甲基-2,3-二氢-1H-茚-1-醇	苯环型化合物	1235.92	2.166	64666-42-8	C10H12O				1516	NA	NA	Level2	0	0	0	168521	0	0	0	0	0
Benzene, 1-propynyl-	Benzenoids	1-苯基-1-丙炔	苯环型化合物	1217.92	1.727	673-32-5	C9H8				1504	NA	NA	Level2	173404	0	0	0	0	0	0	0	0
1H-Indene, 2,3-dihydro-4-propyl-	Benzenoids	1H-茚，2,3-二氢-4-丙基	苯环型化合物	1859.88	1.62888	92013-16-6	C12H16				1966.7	NA	NA	Level2	75311	78143	0	0	0	0	0	0	0
1-((3-chlorophenyl)sulfonyl)piperazine	Benzenoids	1-[（3-氯苯基）磺酰基]哌嗪	苯环型化合物	1823.88	1.509	233261-85-3	C10H13ClN2O2S				1938.1	NA	NA	Level2	0	251788	0	0	0	0	0	0	0
Deprenyl	Benzenoids	1，N-二甲基-N-丙炔基-2-苯乙胺	苯环型化合物	1670.89	0.9845	2323-36-6	C13H17N				1823.8	NA	NA	Level2	0	0	0	0	0	617139	0	0	0
1,4-Dihydronaphthalene	Benzenoids	1,4-二氢萘	苯环型化合物	2195	1.30657	612-17-9	C10H10				2244.29	NA	NA	Level2	68348	0	69429	0	986115	142860	0	0	32778933
Benzo[c]thiophene, 1,3-dihydro-	Benzenoids	1,3-二氢苯并[c]噻吩	苯环型化合物	1145.93	1.883	2471-92-3	C8H8S				1459.3	NA	NA	Level2	2131866	0	0	0	0	0	0	0	0
Benzene, 1,3,5-tri-tert-butyl-	Benzenoids	1,3,5-三叔丁基苯	苯环型化合物	2393.85	1.936	1460-02-2	C18H30				2410	NA	NA	Level2	0	0	32339	0	0	0	0	0	0
1,3,5-Trifluorobenzene	Benzenoids	1,3,5-三氟苯	苯环型化合物	305.98	1.564	372-38-3	C6H3F3				915.8	NA	NA	Level2	0	0	0	0	0	0	0	0	40964
Naphthalene, 1,2-dihydro-	Benzenoids	1,2-二氢萘	苯环型化合物	1546.4	1.66775	447-53-0	C10H10				1740.85	NA	NA	Level2	70183	74542	0	53234	0	0	110266	0	0
1,2,3,4-Tetrahydro-2-naphthol	Benzenoids	1,2,3,4-四氢-2-萘酚	苯环型化合物	2486.84	1.276	530-91-6	C10H12O				2487.5	NA	NA	Level2	5838879	0	0	0	3787436	0	0	0	0
Benzene, 1,1'-[ethylidenebis(oxy-2,1-ethanediyl)]bis-	Benzenoids	1,1-双（苯乙氧基）乙烷	苯环型化合物	2525.84	1.264	122-71-4	C18H22O2				2520	NA	NA	Level2	0	0	270483	0	0	0	0	0	0
1,1'-Biphenyl, 2,2',5,5'-tetramethyl-	Benzenoids	1,1'-联苯，2,2'，5,5'-四甲基	苯环型化合物	2207.86	1.858	3075-84-1	C16H18				2255	NA	NA	Level2	0	0	0	0	0	0	0	199319	0
1,1-Dimethyl-3-(4-nitrophenyl)urea	Benzenoids	1,1-二甲基-3-（4-硝基苯基）脲	苯环型化合物	947.939	1.333	7159-97-9	C9H11N3O3				1337	NA	NA	Level2	1195800	0	0	0	0	0	0	0	0
1H-Indene, 2,3-dihydro-1,1,5-trimethyl-	Benzenoids	1,1,5-三甲基茚满	苯环型化合物	1427.91	2.15133	40650-41-7	C12H16				1645.8	NA	NA	Level2	63854	75727	0	0	0	0	61829	0	0
1H-Indene, 2,3-dihydro-1,1,5,6-tetramethyl-	Benzenoids	1,1,5,6-四甲基茚满	苯环型化合物	1487.9	2.21033	942-43-8	C13H18				1687.5	NA	NA	Level2	98568	105144	125218	0	0	0	0	0	0
1H-Indene, 2,3-dihydro-1,1,4,7-tetramethyl-	Benzenoids	1,1,4,7-四甲基茚满	苯环型化合物	1487.9	2.21	1078-04-2	C13H18				1687.5	NA	NA	Level2	0	0	0	0	0	0	0	0	37913
5',6',7',8'-Tetrahydro-2'-acetonaphthone	Benzenoids	1-（5,6,7,8-四氢萘-2-基）乙酮	苯环型化合物	1991.87	1.645	774-55-0	C12H14O				2075	NA	NA	Level2	0	0	0	0	54695	0	0	0	0
2,5-Dimethylphenyl methyl carbinol	Benzenoids	1-（2,5-二甲基苯基）乙醇	苯环型化合物	1055.93	2.11	32917-52-5	C10H14O				1403.7	NA	NA	Level2	0	0	0	0	110407	0	0	0	0
Benzene, 1,3,5-trimethyl-2-octadecyl-	Benzenoids	1-（2,4,6-三甲基苯基）十八烷	苯环型化合物	1781.88	1.212	55282-67-2	C27H48				1911.1	NA	NA	Level2	0	0	0	0	0	0	0	0	476338
1-(1,2-Dimethoxypropyl)-4-methoxybenzene	Benzenoids	1-（1,2-二甲氧基丙基）-4-甲氧基苯	苯环型化合物	2123.86	1.173	138169-72-9	C12H18O3				2185	NA	NA	Level2	0	0	0	0	0	0	1017926	0	0
3-(4-(tert-Butyl)phenyl)-2-methylpropan-1-ol, O-acetyl	Benzenoids	[3-（4-叔丁基苯基）-2-甲基丙基]乙酸酯	苯环型化合物	1481.91	2.31	79211-55-5	C16H24O2				1683.3	NA	NA	Level2	0	0	0	0	0	118587	0	0	0
[2.2]Paracyclophane	Benzenoids	[2.2]对环芳烃	苯环型化合物	1601.9	1.365	1633-22-3	C16H16				1769.6	NA	NA	Level2	0	124579	0	0	0	0	0	0	0
Ethyl (S)-(+)-mandelate	Benzenoids	（S）-（+）-扁桃酸乙酯	苯环型化合物	173.989	1.519	13704-09-1	C10H12O3				700	NA	NA	Level2	0	0	108981	0	0	0	0	0	256065
Benzene, (1,3,3-trimethylnonyl)-	Benzenoids	（1,3,3-三甲基壬基）苯	苯环型化合物	785.95	2.108	54986-44-6	C18H30				1241.4	NA	NA	Level2	0	0	2481345	0	0	0	0	0	0
(+-)-4-Hydroxy-alpha-(1-(methylamino)ethyl)benzyl alcohol	Benzenoids		苯环型化合物	941.94	1.196	52671-39-3	C10H15NO2				1333.3	NA	NA	Level2	0	0	320514	0	0	0	0	0	0
Benzenemethanol, a-[1-(methylamino)ethyl]-	Benzenoids		苯环型化合物	977.937	1.189	53214-57-6	C10H15NO				1355.6	NA	NA	Level2	0	0	0	0	0	0	136957	0	0
Phenol, 3-methyl-6-propyl-	Benzenoids		苯环型化合物	1199.92	2.02475	31143-55-2	C10H14O				1492.6	NA	NA	Level2	0	0	0	476302	0	495433	732136	833243	0
4-(7-Methyloctyl)phenol	Benzenoids		苯环型化合物	2221.57	1.88029	24518-48-7	C15H24O				2266.43	NA	NA	Level2	210958	909532	904365	0	0	556306	655267	805069	109966
1,3-Benzenediol, 4-propyl-	Benzenoids		苯环型化合物	1169.92	2.04633	18979-60-7	C9H12O2				1477.17	NA	NA	Level2	0	128957	0	0	0	0	0	264149	0
Desmethyldeprenyl	Benzenoids		苯环型化合物	1589.9	1.756	18913-84-3	C12H15N				1760.9	NA	NA	Level2	1435304	0	0	0	0	0	0	0	0
1H-Indene, 2,3-dihydro-1,6-dimethyl-	Benzenoids		苯环型化合物	1277.92	2.107	17059-48-2	C11H14				1544	NA	NA	Level2	0	125293	0	0	0	0	0	0	0
Parapropamol	Benzenoids		苯环型化合物	1745.89	1.846	1693-37-4	C9H11NO2				1877.3	NA	NA	Level2	0	0	0	0	166695	186396	264744	0	0
Sydnone, 3-(phenylmethyl)-	Benzenoids		苯环型化合物	863.944	2.147	16844-42-1	C9H8N2O2				1287.6	NA	NA	Level2	271362	15675176	0	0	0	0	0	0	0
Cycloprop[a]indene, 1,1a,6,6a-tetrahydro-	Benzenoids		苯环型化合物	2143.36	1.31175	15677-15-3	C10H10				2201.25	NA	NA	Level2	515453	0	0	0	122411	0	0	83020	118992
1H-Indene, 2,3-dihydro-1,1,2,3,3-pentamethyl-	Benzenoids		苯环型化合物	1349.06	2.44014	1203-17-4	C14H20				1592.37	NA	NA	Level2	235210	0	196938	0	143233	506363	563183	0	569534
Etilefrine	Benzenoids		苯环型化合物	893.943	1.202	709-55-7	C10H15NO2				1303.7	NA	NA	Level2	113525	0	0	0	0	0	0	0	0
2-Butyne-1,4-diol, diformate	Carboxylic_Acids	2-丁烯-1,4-二醇，二甲酸酯	羧酸及衍生物	2335.05	1.1032	36677-73-3	C6H6O4				2361	NA	NA	Level2	0	476111	243182	446259	0	0	0	440957	0
2-{2-[2-(Acryloyloxy)-1-methylethoxy]-1-methylethoxy}-1-methylethyl acrylate	Carboxylic_Acids	三丙二醇二丙烯酸酯	羧酸及衍生物	1229.92	4.063	94120-00-0	C15H24O6				1512	NA	NA	Level2	0	0	0	0	0	0	0	108750	0
Cyclopentanecarboxylic acid, 3-ethenyl-2-methylene-	Carboxylic_Acids	环戊烷羧酸，3-乙烯基-2-亚甲基	羧酸及衍生物	1511.9	1.518	108451-43-0	C9H12O2				1704.3	NA	NA	Level2	0	0	495227	0	0	0	0	0	0
2-Butene-1,4-diol, diacetate	Carboxylic_Acids	丁-2-烯-1,4-二基二乙酸酯	羧酸及衍生物	1283.92	1.326	18621-75-5	C8H12O4				1548	NA	NA	Level2	1119268	0	0	0	0	0	0	0	0
2-Propenoic acid, anhydride	Carboxylic_Acids	丙烯酸酐	羧酸及衍生物	590.962	1.476	2051-76-5	C6H6O3				1124.05	NA	NA	Level2	282223	0	16135284	0	0	0	0	0	0
2-Propenamide, N-(1-methylethyl)-	Carboxylic_Acids	N-异丙基丙烯酰胺	羧酸及衍生物	1139.93	1.426	2210-25-5	C6H11NO				1455.6	NA	NA	Level2	0	0	0	437153	0	580725	0	0	0
N-Vinylformamide	Carboxylic_Acids	N-乙烯基甲酰胺	羧酸及衍生物	1517.9	1.2585	13162-05-5	C3H5NO				1708.7	NA	NA	Level2	0	130214	0	0	0	0	0	0	171031
Hexamethylene diacrylate	Carboxylic_Acids	1,6-己二醇二丙烯酸酯	羧酸及衍生物	1331.92	1.607	13048-33-4	C12H18O4				1583.97	NA	NA	Level2	0	28994339	0	0	0	0	0	325870	0
2-Propenoic acid, 1,4-butanediyl ester	Carboxylic_Acids	1,4-丁二醇二丙烯酸酯	羧酸及衍生物	197.987	2.004	1070-70-8	C10H14O4				757.1	NA	NA	Level2	0	0	8097788	0	0	0	0	0	0
Dihydroxyacetic acid	Carboxylic_Acids	乙醛酸一水	羧酸及衍生物	572.963	1.4885	563-96-2	C2H4O4				1102.3	NA	NA	Level2	839698	0	1855112	0	0	0	0	0	0
Ethanediamide, n-dodecyl-N'-(2-thiazolyl)-	Carboxylic_Acids	正十二烷基-N'-噻唑-2-基-草酰胺	羧酸及衍生物	995.936	2.473	296245-21-1	C17H29N3O2S				1366.7	NA	NA	Level2	0	0	85706	0	0	0	0	0	0
2-Methylbutanoic anhydride	Carboxylic_Acids	异戊酸酐	羧酸及衍生物	1007.94	2.9195	1468-39-9	C10H18O3				1374.1	NA	NA	Level2	0	0	0	102488	0	0	0	0	0
Propanoic acid, 2-methyl-, anhydride	Carboxylic_Acids	异丁酸酐	羧酸及衍生物	287.982	2.865	97-72-3	C8H14O3				900	NA	NA	Level2	0	0	0	0	0	555512	0	0	0
Acetic acid, ethoxy-	Carboxylic_Acids	乙氧乙酸	羧酸及衍生物	482.969	1.3445	627-03-2	C4H8O3				1054	NA	NA	Level2	0	0	406382	0	0	0	197877	0	0
Acetic acid, (acetyloxy)-	Carboxylic_Acids	乙酰氧乙酸	羧酸及衍生物	2011.59	1.24471	13831-30-6	C4H6O4				2115.93	NA	NA	Level2	0	684028	2673054	0	0	819176	3737445	2375739	1449151
Diacetyl sulphide	Carboxylic_Acids	乙酰硫化物	羧酸及衍生物	1265.92	1.331	3232-39-1	C4H6O2S				1536	NA	NA	Level2	0	0	0	0	0	0	0	2574941	0
Acetamide, N-2-propynyl-	Carboxylic_Acids	乙酰胺，N-2-丙炔基	羧酸及衍生物	623.96	2.821	65881-41-6	C5H7NO				1144.4	NA	NA	Level2	453790	0	0	0	0	0	0	0	0
Ammonium acetate	Carboxylic_Acids	乙酸铵	羧酸及衍生物	1241.92	1.23	631-61-8	C2H7NO2				1520	NA	NA	Level2	0	0	0	5927150	0	0	0	0	0
N,N'-Methylenebis(formamide)	Carboxylic_Acids	亚甲基二甲酰胺	羧酸及衍生物	2338.35	1.13725	6921-98-8	C3H6N2O2				2363.75	NA	NA	Level2	0	387394	0	0	0	0	0	206263	941321
Propanoic acid, 2,2-dimethyl-, anhydride with diethylborinic acid	Carboxylic_Acids	新戊酸二乙酯	羧酸及衍生物	911.942	2.368	34574-27-1	C9H19BO2				1314.8	NA	NA	Level2	0	718733	0	0	0	0	0	0	0
Valeric anhydride	Carboxylic_Acids	戊酸酐	羧酸及衍生物	569.964	2.8605	2082-59-9	C10H18O3				1111.1	NA	NA	Level2	0	0	0	0	0	0	338751	0	122242
2,2-Dimethylpropanoic anhydride	Carboxylic_Acids	三甲基乙酸酐	羧酸及衍生物	1741.39	1.65675	1538-75-6	C10H18O3				1875.83	NA	NA	Level2	322586	0	0	0	1482284	0	162107	0	0
Trifluoroacetic acid, 2-methylpropyl ester	Carboxylic_Acids	三氟乙酸异丁酯	羧酸及衍生物	1124.92	2.767	17355-83-8	C6H9F3O2				1446.3	NA	NA	Level2	0	0	297325	0	0	0	0	0	0
Acetic acid, trifluoro-, 3-methylbutyl ester	Carboxylic_Acids	三氟乙酸，3-甲基丁酯	羧酸及衍生物	323.979	3.045	327-69-5	C7H11F3O2				931.6	NA	NA	Level2	0	0	0	0	0	0	0	331815	0
Acetic acid, cyano-	Carboxylic_Acids	氰基乙酸	羧酸及衍生物	545.965	1.341	372-09-8	C3H3NO2				1096	NA	NA	Level2	0	0	0	0	0	0	0	0	187347
Acetic acid, chloro-, anhydride	Carboxylic_Acids	氯乙酸酐	羧酸及衍生物	671.957	1.497	541-88-8	C4H4Cl2O3				1174.1	NA	NA	Level2	0	0	0	243190	0	0	0	0	0
Acetic acid, methoxy-, anhydride	Carboxylic_Acids	甲氧基乙酸酐	羧酸及衍生物	1748.89	1.4055	19500-95-9	C6H10O5				1896.2	NA	NA	Level2	0	0	0	0	0	0	1522315	1643600	0
Formic acid hydrazide	Carboxylic_Acids	甲酰肼	羧酸及衍生物	1486.4	1.20025	624-84-0	CH4N2O				1689.03	NA	NA	Level2	0	0	0	451227	928337	7096462	0	0	2017758
Formamide, N-formyl-N-methyl-	Carboxylic_Acids	甲酰胺，N-甲酰基-N-甲基	羧酸及衍生物	1943.88	1.1975	18197-25-6	C3H5NO2				2037.5	NA	NA	Level2	0	0	0	0	0	0	0	612265	0
Methyltartronic acid	Carboxylic_Acids	甲基酒石酸	羧酸及衍生物	869.944	1.304	595-98-2	C4H6O5				1289.7	NA	NA	Level2	0	0	0	0	0	0	2414458	0	0
Hexanohydroxamic acid	Carboxylic_Acids	己酰胺，N-羟基	羧酸及衍生物	929.941	1.239	4312-93-0	C6H13NO2				1325.9	NA	NA	Level2	330118	507718	0	0	0	0	0	0	0
Heptanoic acid, anhydride	Carboxylic_Acids	庚酸酐	羧酸及衍生物	1013.93	4.1085	626-27-7	C14H26O3				1377.8	NA	NA	Level2	0	0	0	0	0	0	0	88984	0
Chlorodibromoacetic acid	Carboxylic_Acids	二溴氯乙酸	羧酸及衍生物	905.942	1.4915	5278-95-5	C2HBr2ClO2				1311.1	NA	NA	Level2	0	300473	0	0	0	0	131395	0	0
Propanedioic acid, dihydroxy-	Carboxylic_Acids	二羟基丙二酸	羧酸及衍生物	257.984	1.455	560-27-0	C3H4O6				851.133	NA	NA	Level2	0	332117714	0	0	0	0	0	274742	261683
Ethanedioic acid, dibutyl ester	Carboxylic_Acids	草酸二丁酯	羧酸及衍生物	421.973	1.442	2050-60-4	C10H18O4				1013.33	NA	NA	Level2	685266	3129258	0	0	0	0	0	0	278317
2-OXOPROPIONAMIDE	Carboxylic_Acids	丙酮酰胺	羧酸及衍生物	1601.9	1.235	631-66-3	C3H5NO2				1769.6	NA	NA	Level2	1566175	1243358	1041190	0	0	0	0	0	0
Propanoic acid, anhydride	Carboxylic_Acids	丙酸酐	羧酸及衍生物	479.969	1.7735	123-62-6	C6H10O3				997.775	NA	NA	Level2	0	442681	0	298826	0	116716	0	0	698173
Acetic acid, (aminooxy)-	Carboxylic_Acids	氨基氧乙酸	羧酸及衍生物	1793.89	1.188	645-88-5	C2H5NO3				1914.3	NA	NA	Level2	0	164787	0	0	0	0	0	0	0
Aminocyanoacetic acid	Carboxylic_Acids	α-氰基甘氨酸	羧酸及衍生物	1803.89	1.26	6232-21-9	C3H4N2O2				1938.67	NA	NA	Level2	0	0	326438	0	1463034	4826903	0	0	0
Ethanethioic acid, S-(dihydro-2,5-dioxo-3-furanyl) ester	Carboxylic_Acids	S-乙酰巯基琥珀酸酐	羧酸及衍生物	359.977	1.707	6953-60-2	C6H6O4S				963.2	NA	NA	Level2	0	0	0	0	0	0	0	3384478	0
S-Propylthio-L-cysteine	Carboxylic_Acids	S-丙基巯基半胱氨酸	羧酸及衍生物	1049.93	1.44	2280-26-4	C6H13NO2S2				1400	NA	NA	Level2	0	0	0	0	0	0	0	0	65436
Formamide, N-methoxy-	Carboxylic_Acids	N-甲氧基甲酰胺	羧酸及衍生物	2225.86	1.133	34005-41-9	C2H5NO2				2270	NA	NA	Level2	0	0	0	1458721	4741944	0	1035899	0	7171060
Imidazole-5-carboxylic amide, N-methyl-	Carboxylic_Acids	N-甲基-1H-咪唑-5-甲酰胺	羧酸及衍生物	1853.88	1.575	53525-55-6	C5H7N3O				1961.9	NA	NA	Level2	0	0	3140206	0	0	0	0	0	0
Cyclobutylamine, N-acetyl-	Carboxylic_Acids	N-环丁基乙胺	羧酸及衍生物	271.482	2.864	61771-98-0	C6H11NO				874	NA	NA	Level2	3322064	2793954	1684600	0	8072011	0	0	0	0
N,N,O-Triacetylhydroxylamine	Carboxylic_Acids	N,N，O-三乙酰羟胺	羧酸及衍生物	351.577	1.5698	17720-63-7	C6H9NO4				939.34	NA	NA	Level2	0	0	0	6147482	2434030	0	104658178	450268623	0
N,N',N-Methylidynetrisformamide"	Carboxylic_Acids	N,N’,N’’-次甲基三甲酰胺	羧酸及衍生物	977.937	1.4615	4774-33-8	C4H7N3O3				1355.6	NA	NA	Level2	0	651189	740904	0	0	0	0	0	0
Propanamide, N-methyl-2-(methylamino)-	Carboxylic_Acids	N,N~2~-二甲基-L-丙氨酰胺	羧酸及衍生物	973.937	1.19033	82597-80-6	C5H12N2O				1353.07	NA	NA	Level2	175618	108461	141089	0	0	0	0	0	0
Acetamide, N-(cyanomethyl)-	Carboxylic_Acids	N-（氰基甲基）乙酰胺	羧酸及衍生物	686.956	1.7355	4814-80-6	C4H6N2O				1177.7	NA	NA	Level2	0	0	0	0	0	0	4138595	0	0
L-Alanine, 3-sulfo-	Carboxylic_Acids	L-磺基丙氨酸	羧酸及衍生物	299.981	1.3	498-40-8	C3H7NO5S				910.5	NA	NA	Level2	0	0	1274793	0	0	0	0	0	0
Isoserine	Carboxylic_Acids	dl-异丝氨酸	羧酸及衍生物	1469.91	1.211	565-71-9	C3H7NO3				1675	NA	NA	Level2	0	0	0	0	0	0	1126049	0	0
dl-Alanyl-l-alanine	Carboxylic_Acids	dl-丙氨酰-1-丙氨酸	羧酸及衍生物	679.458	1.35987	59247-16-4	C6H12N2O3				1166.97	NA	NA	Level2	0	8552763	11272016	7080719	101854730	7045993	161794599	662319	46881586
Hexan-3-yl trifluoroacetate	Carboxylic_Acids	3-己基三氟乙酸盐	羧酸及衍生物	773.95	0.156	761-34-2	C8H13F3O2				1234.5	NA	NA	Level2	1412127	0	0	0	0	0	0	0	0
3,6,9,12-Tetraoxatetradecane-1,14-diol, diacetate	Carboxylic_Acids	3,6,9,12-四氧代十四烷-1,14-二基二乙酸酯	羧酸及衍生物	1673.89	1.566	22790-13-2	C14H26O8				1824.63	NA	NA	Level2	0	0	233209	0	0	0	0	0	0
3,4-Dimethyldihydrofuran-2,5-dione	Carboxylic_Acids	3,4-二甲基氧杂环戊烷-2,5-二酮	羧酸及衍生物	233.985	1.922	7475-92-5	C6H8O3				825	NA	NA	Level2	0	0	0	0	0	338944	0	0	156924806
Ethyl hydrogen oxalate	Carboxylic_Acids	2-乙氧基-2-氧代乙酸	羧酸及衍生物	1313.92	1.241	617-37-8	C4H6O4				1568	NA	NA	Level2	0	0	0	0	0	767272	0	0	0
Hexanoic acid, 2-ethyl-, anhydride	Carboxylic_Acids	2-乙基己酸酐	羧酸及衍生物	2291.85	1.58125	36765-89-6	C16H30O3				2325	NA	NA	Level2	0	2927121	0	0	0	0	2072031	5919792	4739560
Propanedioic acid, oxo-, bis(1-methylethyl) ester	Carboxylic_Acids	2-氧代丙二酸二异丙酯	羧酸及衍生物	479.969	1.904	73972-39-1	C9H14O5				1052	NA	NA	Level2	0	1070462	0	0	0	0	0	0	0
Propanedioic acid, oxo-, dimethyl ester	Carboxylic_Acids	2-氧代丙二酸二甲酯	羧酸及衍生物	767.951	1.347	3298-40-6	C5H6O5				1231	NA	NA	Level2	0	0	0	0	0	0	0	0	151583
Methylenecyclopropanecarboxylic acid	Carboxylic_Acids	2-亚甲基环丙烷-1-羧酸	羧酸及衍生物	1553.9	1.575	62266-36-8	C5H6O2				1734.8	NA	NA	Level2	406190	0	0	0	0	0	0	0	0
2-Trifluoroacetoxydodecane	Carboxylic_Acids	2-三氟乙酰氧基十二烷	羧酸及衍生物	2441.84	1.101	1894-68-4	C14H25F3O2				2450	NA	NA	Level2	0	0	0	0	0	422746	0	0	0
Glycolamide	Carboxylic_Acids	2-羟基乙酰胺	羧酸及衍生物	353.977	1.471	598-42-5	C2H5NO2				957.9	NA	NA	Level2	0	0	0	0	0	0	114969802	0	0
2-Chloropropionamide	Carboxylic_Acids	2-氯丙酰胺	羧酸及衍生物	281.982	1.51967	27816-36-0	C3H6ClNO				890.633	NA	NA	Level2	987440	6256438	0	0	562553	0	0	0	0
Pentanoic acid, 2-methyl-, anhydride	Carboxylic_Acids	2-甲基戊酸酐	羧酸及衍生物	1475.91	2.235	63169-61-9	C12H22O3				1679.2	NA	NA	Level2	1068642	684249	847005	0	0	0	0	0	0
2-Aminocyanoacetamide	Carboxylic_Acids	2-氨基-2-氰基乙酰胺	羧酸及衍生物	176.988	1.6765	6719-21-7	C3H5N3O				707.15	NA	NA	Level2	0	0	0	1015746	0	0	0	0	0
(+)-Dibenzoyl-L-tartaric acid anhydride	Carboxylic_Acids	2,5-呋喃二酮，3,4-双（苯甲酰氧基）二氢-，（3R，4R）	羧酸及衍生物	2504.84	1.263	64339-95-3	C18H12O7				2502.5	NA	NA	Level2	0	0	0	351844	0	0	0	759364	0
2,2,4-Trimethyl-1,3-pentanediol diisobutyrate	Carboxylic_Acids	2,2,4-三甲基-1,3-戊二醇二异丁酸酯	羧酸及衍生物	1734.64	2.28375	6846-50-0	C16H30O4				1869.69	NA	NA	Level2	530285	18023194	0	68141966	25331371	54286832	48358159	49752875	53200166
Tetraethylene glycol, diacetate	Carboxylic_Acids	2,2'-（氧双（乙烷-2,1-二氧基））二乙酸二乙酯	羧酸及衍生物	1763.89	1.494	22790-12-1	C12H22O7				1890.9	NA	NA	Level2	0	0	0	0	0	281407	0	0	0
2-(Dimethylamino)-N-(3-nitrophenyl)acetamide	Carboxylic_Acids	2-（二甲氨基）-N-（3-硝基苯基）乙酰胺	羧酸及衍生物	1013.94	1.184	294193-71-8	C10H13N3O3				1377.8	NA	NA	Level2	0	0	0	0	0	250988	0	0	0
N,N'-Dipropionylhydrazine	Carboxylic_Acids	2'-（1-氧代丙基）丙酰肼	羧酸及衍生物	2081.87	1.394	1528-34-3	C6H12N2O2				2150	NA	NA	Level2	0	957540	0	0	0	0	0	0	0
1,5-Diacetoxypentane	Carboxylic_Acids	1,5-二乙酰氧基戊烷	羧酸及衍生物	779.95	1.826	6963-44-6	C9H16O4				1237.9	NA	NA	Level2	0	0	444933	0	0	0	0	0	0
l-Alanine ethylamide, (S)-	Carboxylic_Acids	（2S）-2-氨基-N-乙基丙酰胺	羧酸及衍生物	161.99	1.746	71773-95-0	C5H12N2O				671.4	NA	NA	Level2	0	0	0	0	0	0	0	20126565	0
Nonanohydrazide	Carboxylic_Acids		羧酸及衍生物	1877.88	1.6625	3338-51-0	C9H20N2O				1981	NA	NA	Level2	780397	812320	0	0	0	0	0	0	0
2-Methylallyl methacrylate	Esters	甲基丙烯酸甲酯	酯类	863.945	4.548	816-74-0	C8H12O2				1286.2	NA	NA	Level2	0	0	0	0	0	0	121611	0	0
Cyclopentaneacetic acid, ethenyl ester	Esters	乙烯基环戊乙酸酯	酯类	1655.89	1.518	45955-66-6	C9H14O2				1809.1	NA	NA	Level2	0	0	0	0	0	395254	0	0	0
Cyclopentanecarboxylic acid, ethenyl ester	Esters	乙烯基环戊烷羧酸酯	酯类	863.945	1.7685	16523-06-1	C8H12O2				1286.2	NA	NA	Level2	499958	507663	0	0	0	0	0	0	0
1-Propen-2-ol, acetate	Esters	乙酸异丙烯酯	酯类	194.988	1.4115	108-22-5	C5H8O2				750	NA	NA	Level2	0	0	0	1078241	0	0	0	0	0
2-Propene-1,1-diol, diacetate	Esters	亚烯丙基二乙酸酯	酯类	1148.93	1.46275	869-29-4	C7H10O4				1462.38	NA	NA	Level2	498988	518358	1768472	689422	0	0	0	0	0
Pivalic acid vinyl ester	Esters	新戊酸乙烯酯	酯类	752.952	2.017	3377-92-2	C7H12O2				1220.35	NA	NA	Level2	0	0	0	0	484486	0	0	0	0
Vinyl caprylate	Esters	辛酸乙烯酯	酯类	1403.91	2.297	818-44-0	C10H18O2				1629.2	NA	NA	Level2	0	0	0	0	110713	0	0	0	0
2-Pentenoic acid, ethyl ester	Esters	戊-2-烯酸乙酯	酯类	1763.89	1.734	2445-93-4	C7H12O2				1890.9	NA	NA	Level2	0	0	217848	0	0	0	0	0	0
Hexanoic acid, 2-pentenyl ester, (Z)-	Esters	戊-2-烯基己酸酯	酯类	431.972	2.1145	74298-89-8	C11H20O2				1020	NA	NA	Level2	0	0	0	845454	921440	0	0	0	0
Diallyl carbonate	Esters	碳酸二烯丙酯	酯类	697.67	1.61214	15022-08-9	C7H10O3				1189.66	NA	NA	Level2	323029	1261302	986305	0	1015436	502168	0	1720088	0
Sorbic acid vinyl ester	Esters	山梨酸乙烯酯	酯类	617.96	2.085	42739-26-4	C8H10O2				1140.7	NA	NA	Level2	172384	0	0	0	0	0	0	0	0
Phosphonic acid, bicyclo[2.2.1]hept-5-en-2-yl-, dimethyl ester, exo-	Esters	膦酸，5-降冰片烯-2-基-，二甲酯，exo	酯类	983.937	3.659	27768-77-0	C9H15O3P				1359.3	NA	NA	Level2	0	0	0	0	450873	0	0	0	0
Phosphoric acid, 2-chloroethenyl dimethyl ester	Esters	磷酸，2-氯乙烯基二甲酯	酯类	1373.91	2.169	17027-41-7	C4H8ClO4P				1608.3	NA	NA	Level2	0	0	0	145685	0	0	0	0	0
2-Buten-1-ol, 3-methyl-, formate	Esters	甲酸异戊二烯酯	酯类	481.969	1.472	68480-28-4	C6H10O2				1053.33	NA	NA	Level2	0	710795	0	442783	0	0	0	0	0
2-Propenoic acid, 2-methyl-, oxiranylmethyl ester	Esters	甲基丙烯酸缩水甘油酯	酯类	787.95	1.78733	106-91-2	C7H10O3				1242.53	NA	NA	Level2	0	0	515745	0	0	0	261153	0	257028
2-Propenoic acid, 2-methyl-, 1,1-dimethylethyl ester	Esters	甲基丙烯酸叔丁酯	酯类	407.974	2.632	585-07-9	C8H14O2				1004	NA	NA	Level2	0	0	0	0	0	0	0	6350492	0
(Dimethylamino)ethyl methacrylate	Esters	甲基丙烯酸2-（二甲氨基）乙酯	酯类	329.979	1.625	2867-47-2	C8H15NO2				936.8	NA	NA	Level2	0	0	0	0	3865953	0	0	0	0
n-Caproic acid vinyl ester	Esters	己酸乙烯酯	酯类	1411.91	1.55911	3050-69-9	C8H14O2				1638.41	NA	NA	Level2	61424374	61798146	62302288	22168262	19442538	19818676	46068915	40491740	392468
Adipic acid divinyl ester	Esters	己二酸二乙烯酯	酯类	1301.92	1.766	4074-90-2	C10H14O4				1560	NA	NA	Level2	0	0	0	0	0	0	0	0	240858
Cyclohexanecarboxylic acid, ethenyl ester	Esters	环己甲酸乙烯酯	酯类	1927.07	1.775	4840-76-0	C9H14O2				2043.26	NA	NA	Level2	0	1273467	1179249	0	765645	0	0	990849	158984
Ethyl trans-2-pentenoate	Esters	反式-2-戊烯酸乙酯	酯类	1583.9	1.585	24410-84-2	C7H12O2				1756.5	NA	NA	Level2	0	0	0	0	0	193199	0	0	0
2-Buten-1-ol, acetate	Esters	反式-2-丁烯基乙酸酯	酯类	737.953	1.704	628-08-0	C6H10O2				1213.8	NA	NA	Level2	0	0	1416770	0	0	0	0	0	0
2-Propenoic acid, ethenyl ester	Esters	丙烯酸乙烯酯	酯类	785.949	1.50825	2177-18-6	C5H6O2				1240.55	NA	NA	Level2	146328	0	425303	0	0	0	0	35699346	0
2-Propenoic acid, 2-propenyl ester	Esters	丙烯酸烯丙酯	酯类	813.948	2.01133	999-55-3	C6H8O2				1257.47	NA	NA	Level2	0	0	0	11276408	0	0	0	0	0
2-Propenoic acid, oxiranylmethyl ester	Esters	丙烯酸缩水甘油酯	酯类	356.977	1.748	106-90-1	C6H8O3				958.65	NA	NA	Level2	0	555095	0	0	0	0	0	0	1688717
Tetrahydrofurfuryl acrylate	Esters	丙烯酸四氢糠基酯	酯类	1825.38	1.55525	2399-48-6	C8H12O3				1941.05	NA	NA	Level2	0	0	0	0	381738	532859	0	843553	0
2-Propenoic acid, 2-propynyl ester	Esters	丙烯酸炔丙基酯	酯类	1721.89	1.336	10477-47-1	C6H6O2				1859.1	NA	NA	Level2	0	177793435	0	0	0	0	0	0	0
2-Ethoxyethyl acrylate	Esters	丙烯酸2-乙氧基乙酯	酯类	173.989	1.428	106-74-1	C7H12O3				700	NA	NA	Level2	0	0	0	0	0	1136482	0	0	0
2-Propenoic acid, 2-hydroxyethyl ester	Esters	丙烯酸2-羟乙酯	酯类	413.974	1.637	818-61-1	C5H8O3				1008	NA	NA	Level2	0	0	1435428	0	0	0	0	0	0
2-Propenoic acid, 2,2,3,3,4,4,5,5,6,6,7,7,8,8,8-pentadecafluorooctyl ester	Esters	丙烯酸2,2,3,3,4,4,5,5,6,6,7,7,8,8,8-十五氟辛酯	酯类	1094.93	1.632	307-98-2	C11H5F15O2				1427.8	NA	NA	Level2	38869306	0	0	0	0	436604	0	0	0
Vinyl crotonate	Esters	巴豆酸乙烯酯	酯类	735.953	1.59933	14861-06-4	C6H8O2				1211.47	NA	NA	Level2	0	0	130781	0	0	0	0	162751	0
4-Acetoxy-1-decene	Esters	4-乙酰氧基-1-癸烯	酯类	1733.89	2.085	2833-33-2	C12H22O2				1868.2	NA	NA	Level2	0	294127	0	0	0	0	0	0	0
2-Pentenoic acid, 4-oxo-, methyl ester, (Z)-	Esters	4-氧代戊-2-烯酸甲酯	酯类	1139.92	1.6545	19522-27-1	C6H8O3				1455.57	NA	NA	Level2	0	272261	121072	0	0	0	0	0	0
2-Butenoic acid, 4-oxo-, methyl ester, (E)-	Esters	4-氧代-2-丁烯酸甲酯	酯类	1253.92	1.43067	5837-72-9	C5H6O3				1528	NA	NA	Level2	219976	0	0	0	0	0	0	0	0
4-(Prop-2-enoyloxy)octane	Esters	4-（丙-2-烯氧基）辛烷	酯类	1205.92	2.3025	42928-87-0	C11H20O2				1496.3	NA	NA	Level2	0	0	0	765127	760454	0	0	0	0
2-Butenoic acid, 2-methyl-, 3-methyl-3-butenyl ester, (E)-	Esters	3-甲基-3-丁烯基2-甲基巴豆酸酯	酯类	854.945	1.9345	83783-87-3	C10H16O2				1281.05	NA	NA	Level2	0	1167300	0	0	0	0	0	0	0
Vinyl trans-cinnamate	Esters	3-苯基-2-丙烯酸乙烯酯	酯类	1919.88	1.5215	17719-70-9	C11H10O2				2015	NA	NA	Level2	0	675121	0	0	0	601941	614930	0	723910
3,6-Octadecadiynoic acid, methyl ester	Esters	3,6-十八碳二烯酸甲酯	酯类	1159.26	1.20967	56554-43-9	C19H30O2				1468.81	NA	NA	Level2	1506664	0	1137834	2210384	1048681	397989	312078	0	0
2-Hydroxy-2-methyl-but-3-enyl 2-methyl-2(Z)-butenoate	Esters	2-羟基-2-甲基-3-丁烯基丙烯酸酯	酯类	1583.9	1.5845	80758-67-4	C10H16O3				1756.5	NA	NA	Level2	0	0	0	203921	0	0	0	0	0
Propanoic acid, 2-methyl-, 2-methyl-2-propenyl ester	Esters	2-甲基烯丙基异丁酸酯	酯类	1355.91	2.115	816-73-9	C8H14O2				1596	NA	NA	Level2	0	213165	0	0	0	0	0	0	0
2-Propen-1-ol, 2-methyl-, acetate	Esters	2-甲基烯丙基乙酸酯	酯类	248.984	1.4735	820-71-3	C6H10O2				845.85	NA	NA	Level2	5913377	0	12523465	0	0	0	0	0	0
Butanoic acid, 2-methyl-, 2-methyl-2-propenyl ester	Esters	2-甲基烯丙基2-甲基丁酸酯	酯类	701.955	1.905	83783-90-8	C9H16O2				1192.6	NA	NA	Level2	0	179306	0	0	0	0	0	0	0
2-Cyclopenten-1-one, 3-(acetyloxy)-	Esters	2-环戊烯-1-酮，3-（乙酰氧基）	酯类	1241.92	1.3395	18766-96-6	C7H8O3				1520	NA	NA	Level2	0	0	627907	0	0	0	0	0	0
3-Methyl-2-butenoic acid, 3-phenylpropyl ester	Esters	2-丁烯酸，3-甲基-，3-苯基丙酯	酯类	1005.94	1.843	56500-48-2	C14H18O2				1372.8	NA	NA	Level2	2503813	0	1797938	0	0	0	0	0	0
trans, trans-Octa-2,4-dienyl acetate	Esters	2E，4E-辛二烯基乙酸酯	酯类	1598.9	1.3815	30361-34-3	C10H16O2				1768.67	NA	NA	Level2	2131545	2221361	0	0	0	0	0	0	0
2-Propenoic acid, 2-methyl-, 2-aminoethyl ester, hydrochloride	Esters	2- 氨基甲基丙烯酸乙酯盐酸盐	酯类	473.97	1.574	2420-94-2	C6H11NO2				1048	NA	NA	Level2	0	0	0	0	0	0	0	0	1451254
2-Propenoic acid, 2-methyl-, 1-methylbutyl ester	Esters	1-甲基丙烯酸甲酯	酯类	443.972	1.596	94159-12-3	C9H16O2				1028	NA	NA	Level2	0	2293784	0	0	0	0	0	0	0
2-Penten-1-ol, acetate, (Z)-	Esters	（Z） -戊-2-烯-1-基乙酸酯	酯类	587.962	1.83622	42125-10-0	C7H12O2				1122.2	NA	NA	Level2	1105071	1155436	1201085	1758625	723761	1788543	669125	775289	772853
(Z)-(Z)-Hex-3-en-1-yl 2-methylbut-2-enoate	Esters	（Z） -3-己基丙烯酸酯	酯类	1415.91	3.841	84060-80-0	C11H18O2				1646.03	NA	NA	Level2	0	0	0	0	238804	0	0	0	0
2-Oxobicyclo(3.2.2)nona-3,6-dien-1-yl benzoate	Esters	（2-氧代-1-双环[3.2.2]壬-3,6-二烯基）苯甲酸酯	酯类	893.943	2.545	73830-87-2	C16H14O3				1303.7	NA	NA	Level2	0	182239	0	0	0	0	0	0	0
2-Butenoic acid, ethyl ester, (Z)-	Esters	（2Z）-丁-2-烯酸乙酯	酯类	683.956	1.7535	6776-19-8	C6H10O2				1181.5	NA	NA	Level2	0	0	636530	0	0	0	382163	0	0
Formic acid, 1,1-dimethylethyl ester	Esters	甲酸叔丁酯	酯类	629.96	1.963	762-75-4	C5H10O2				1148.1	NA	NA	Level2	124545	0	0	0	0	0	0	0	263849
Phosphonic acid, methyl-, monoethyl ester	Esters	甲基膦酸乙酯	酯类	1691.89	1.52567	1832-53-7	C3H9O3P				1836.9	NA	NA	Level2	0	0	668289	0	0	0	0	472827	0
tert-Butyl carbamate	Esters	氨基甲酸叔丁酯	酯类	576.82	1.35043	4248-19-5	C5H11NO2				1110.27	NA	NA	Level2	3407158	3097631	39005717	0	408495	766109	0	568693	57995263
Hydrazinecarboxylic acid, 1,1-dimethylethyl ester	Esters	氨基甲酸叔丁酯	酯类	287.982	1.604	870-46-2	C5H12N2O2				900	NA	NA	Level2	0	0	0	0	9528698	0	0	0	0
4-tert-Butylcyclohexyl acetate	Esters	4-叔丁基环己基乙酸酯	酯类	1337.91	2.343	32210-23-4	C12H22O2				1584	NA	NA	Level2	0	0	128336	0	0	0	0	0	0
ortho tert-Butyl cyclohexyl acetate	Esters	2-叔丁基环己基乙酸酯	酯类	1337.91	2.346	88-41-5	C12H22O2				1584	NA	NA	Level2	0	113897	0	0	0	0	0	173748	178855
tert-Butyl isopropyl carbonate	Esters	叔丁基异丙基碳酸酯	酯类	227.985	1.835	30221-21-7	C8H16O3				816.7	NA	NA	Level2	0	0	0	0	0	377669	0	0	0
Ethyl isocyanoacetate	Esters	异氰酸乙酸乙酯	酯类	287.982	1.892	2999-46-4	C5H7NO2				900	NA	NA	Level2	0	0	0	0	0	0	0	875270	0
Butyl isocyanatoacetate	Esters	异氰酸丁酯	酯类	375.976	1.468	17046-22-9	C7H11NO3				976.367	NA	NA	Level2	0	1896583	0	0	16873430	3930059	0	0	0
Cyclopentanol, acetate	Esters	乙酸环戊酯	酯类	779.95	1.815	933-05-1	C7H12O2				1237.9	NA	NA	Level2	0	437596	0	0	0	0	0	0	0
1-Butanol, 3-methoxy-, acetate	Esters	乙酸3-甲氧基丁酯	酯类	848.946	1.7515	4435-53-4	C7H14O3				1277.6	NA	NA	Level2	0	331219	0	0	188418	0	0	0	0
Acetic acid, oxo-, methyl ester	Esters	乙醛酸甲酯	酯类	1271.92	1.231	922-68-9	C3H4O3				1544.3	NA	NA	Level2	0	0	0	1797315	0	0	0	0	0
Ethanethioic acid, S-(2-methylbutyl) ester	Esters	乙硫酸，S-（2-甲基丁基）酯	酯类	1249.92	1.54833	69078-80-4	C7H14OS				1527.4	NA	NA	Level2	0	0	0	0	0	1574265	0	3005238	0
Pentyl ethylphosphonofluoridate	Esters	乙基膦酰氟戊酸酯	酯类	1283.91	1.492	162085-84-9	C7H16FO2P				1548.85	NA	NA	Level2	95522	0	0	0	0	0	0	0	0
Hexyl ethylphosphonofluoridate	Esters	乙基膦酰氟己基酯	酯类	1187.92	1.556	135445-19-1	C8H18FO2P				1485.2	NA	NA	Level2	0	0	132092	0	0	0	0	117741	0
Heptyl ethylphosphonofluoridate	Esters	乙基膦酰氟庚酯	酯类	1581.9	1.39967	162085-85-0	C9H20FO2P				1765	NA	NA	Level2	0	84055	0	0	0	756364	0	0	0
Dimethyl ethylphosphonate	Esters	乙基膦酸二甲酯	酯类	1193.92	1.453	6163-75-3	C4H11O3P				1488.9	NA	NA	Level2	0	0	93170	0	0	0	0	0	0
Ethylene glycol di-n-butyrate	Esters	乙二醇二正丁酸酯	酯类	1421.91	1.812	105-72-6	C10H18O4				1641.7	NA	NA	Level2	0	0	0	0	0	0	205061	0	0
1,1-Ethanediol, diacetate	Esters	亚乙基二乙酸酯	酯类	1343.91	1.42933	542-10-9	C6H10O4				1597.27	NA	NA	Level2	805348	1085604	0	0	0	0	0	0	5786073
1,3,2-Dioxathiolane, 2-oxide	Esters	亚硫酸亚乙酯	酯类	2543.84	1.145	3741-38-6	C2H4O3S				2535	NA	NA	Level2	0	3742933	0	0	0	0	0	0	0
Cyclohexanecarboxylic acid, pentyl ester	Esters	戊基环己烷羧酸酯	酯类	2297.85	1.28	6553-83-9	C12H22O2				2330	NA	NA	Level2	0	0	0	0	628775	0	0	0	0
Propanoic acid, 2,2-dimethyl-, methyl ester	Esters	特戊酸甲酯	酯类	731.953	2.379	598-98-1	C6H12O2				1210.33	NA	NA	Level2	0	0	0	277736	430636	0	0	13598466	0
Carbonic acid, ethyl-, methyl ester	Esters	碳酸甲乙酯	酯类	779.95	1.438	623-53-0	C4H8O3				1237.9	NA	NA	Level2	0	0	0	0	0	0	0	450246	0
Carbonic acid, dimethyl ester	Esters	碳酸二甲酯	酯类	419.973	1.47	616-38-6	C3H6O3				1012	NA	NA	Level2	44042	0	0	0	0	0	9665	0	0
Tetramethyl orthocarbonate	Esters	四甲氧基甲烷	酯类	1667.89	1.6395	1850-14-2	C5H12O4				1818.2	NA	NA	Level2	0	0	0	106867	0	0	0	0	111699
1,4-Benzenedicarboxylic acid, bis(2-hydroxyethyl) ester	Esters	双（2-羟乙基）对苯二甲酸酯	酯类	2123.86	1.2205	959-26-2	C12H14O6				2185	NA	NA	Level2	0	5637018	0	0	0	0	0	8863933	0
Ethanol, 2-methoxy-, carbonate (2:1)	Esters	双（2-甲氧基乙基）碳酸酯	酯类	941.94	1.195	626-84-6	C7H14O5				1333.3	NA	NA	Level2	0	534243	0	0	0	0	0	0	0
Phosphoric acid, monododecyl ester	Esters	十二烷基磷酸二氢盐	酯类	1043.93	1.694	2627-35-2	C12H27O4P				1396.3	NA	NA	Level2	135224	0	0	0	0	0	0	0	0
Formic acid, dodecyl ester	Esters	十二烷基甲酸酯	酯类	1865.88	1.80838	28303-42-6	C13H26O2				1971.4	NA	NA	Level2	0	3547833	2924132	2708670	3300779	3093763	2740835	2006707	1852569
Ethyl cyanoacetate	Esters	氰基乙酸乙酯	酯类	815.948	1.428	105-56-6	C5H7NO2				1258.6	NA	NA	Level2	0	0	0	0	33341548	0	0	0	0
Acetic acid, cyano-, 1,1-dimethylethyl ester	Esters	氰基乙酸叔丁酯	酯类	335.978	1.4975	1116-98-9	C7H11NO2				942.1	NA	NA	Level2	0	0	2709956	0	0	0	0	0	11587856
Acetic acid, cyano-, 2-methoxyethyl ester	Esters	氰基乙酸2-甲氧基乙酯	酯类	1093.93	1.178	10258-54-5	C6H9NO3				1427.17	NA	NA	Level2	0	0	0	0	355606	0	0	0	0
Carbonocyanidic acid, ethyl ester	Esters	氰基甲酸乙酯	酯类	1176.78	1.46171	623-49-4	C4H5NO2				1478.7	NA	NA	Level2	3767396	0	0	3229081	1268697	431969	0	946151	0
Proline, 2-methyl-5-oxo-, methyl ester	Esters	脯氨酸，2-甲基-5-氧代-，甲酯	酯类	1243.42	1.465	56145-24-5	C7H11NO3				1525.4	NA	NA	Level2	199974	210483	215458	215798	0	0	0	0	0
2-Butenedioic acid (Z)-, dimethyl ester	Esters	马来酸二甲酯	酯类	1415.91	1.56233	624-48-6	C6H8O4				1649.69	NA	NA	Level2	88399	106911	127532	127976	68377	136892	289475	0	0
Hexahydro-1,3-benzodioxol-2-one	Esters	六氢-1,3-苯并二氧杂-2-酮	酯类	1355.91	1.365	4389-22-4	C7H10O3				1596	NA	NA	Level2	0	0	0	0	0	0	0	446837	0
Sulphuric acid dibutyl ester	Esters	硫酸二丁酯	酯类	197.988	2.0555	625-22-9	C8H18O4S				754.15	NA	NA	Level2	0	0	549268	0	0	0	0	0	390602
4-Methylcyclohexyl methylphosphonofluoridate	Esters	膦酰氟啶酸，甲基-，4-甲基环己基酯	酯类	1058.93	3.352	113548-87-1	C8H16FO2P				1405.55	NA	NA	Level2	0	0	0	0	0	102935	0	157931	0
Triisobutyl phosphate	Esters	磷酸三异丁酯	酯类	1793.89	1.99489	126-71-6	C12H27O4P				1914.3	NA	NA	Level2	172243	162947	187550	119601	545564	288078	200066	161272	358793
Methoxyacetic acid, butyl ester	Esters	甲氧基乙酸丁酯	酯类	347.978	1.464	17640-22-1	C7H14O3				952.6	NA	NA	Level2	0	0	0	0	0	20950605	0	0	0
Glycine, N-(methoxycarbonyl)-, methyl ester	Esters	甲氧基羰基氨基乙酸甲酯	酯类	2039.87	1.266	70288-73-2	C5H9NO4				2115	NA	NA	Level2	0	311673	0	0	0	0	0	0	0
Formic acid, decyl ester	Esters	甲酸癸酯	酯类	1541.9	1.691	5451-52-5	C11H22O2				1726.1	NA	NA	Level2	0	0	0	0	625054	0	0	0	0
Methyl methylphosphonofluoridate	Esters	甲基膦酰氟甲酯	酯类	1013.94	1.464	353-88-8	C2H6FO2P				1377.8	NA	NA	Level2	0	0	0	0	0	0	0	0	618541
Heptyl methyl methylphosphonate	Esters	甲基膦酸庚酯	酯类	1139.93	1.98	170275-60-2	C9H21O3P				1455.6	NA	NA	Level2	0	0	2600983	0	0	0	0	0	0
Methoxyacetic acid, hexyl ester	Esters	己基2-甲氧基乙酸酯	酯类	1559.9	1.621	145747-16-6	C9H18O3				1739.1	NA	NA	Level2	0	0	0	0	0	0	274300	0	0
Ethyl pipecolinate	Esters	胡椒酸乙酯	酯类	1199.92	1.335	15862-72-3	C8H15NO2				1492.6	NA	NA	Level2	0	0	0	0	0	0	392354	0	0
Heptanoic acid, 2,4-dimethyl-, methyl ester, (R,R)-(-)-	Esters	庚酸，2,4-二甲基-，甲酯，（R，R）-（-）	酯类	1943.88	1.357	18524-86-2	C10H20O2				2035	NA	NA	Level2	0	0	14564730	0	0	0	0	0	0
2,4-Hexadienedioic acid, dimethyl ester	Esters	二甲基顺式，反式粘蛋白	酯类	959.939	2.139	1733-37-5	C8H10O4				1344.4	NA	NA	Level2	635967	627451	0	0	0	0	312187	0	0
p-Sec-butylphenyl acetate	Esters	对-仲丁基苯基乙酸酯	酯类	1127.93	2.071	3245-24-7	C12H16O2				1448.1	NA	NA	Level2	0	0	0	0	0	0	0	415075	0
Butanoic acid, (tetrahydro-2-furanyl)methyl ester	Esters	丁酸四氢呋喃酯	酯类	1307.92	1.66367	2217-33-6	C9H16O3				1564	NA	NA	Level2	0	0	0	0	0	0	3569907	1264820	0
2-Carbomethoxyaziridine	Esters	叠氮丙啶-2-羧酸甲酯	酯类	2027.87	1.429	5950-34-5	C4H7NO2				2105	NA	NA	Level2	0	0	1500507	0	0	0	0	0	0
(S)-Isopropyl lactate	Esters	丙酸，2-羟基-，1-甲基乙酯，（2S）	酯类	467.97	1.403	63697-00-7	C6H12O3				1044	NA	NA	Level2	0	0	0	0	3753223	0	0	0	0
Propanoic acid, 2,2-dimethyl-, cyclohexyl ester	Esters	丙酸，2,2-二甲基-，环己基酯	酯类	1043.93	3.673	29878-49-7	C11H20O2				1396.3	NA	NA	Level2	0	0	0	0	146430	0	0	0	0
2-Propynoic acid, methyl ester	Esters	丙炔酸甲酯	酯类	749.952	1.9404	922-67-8	C4H4O2				1215.82	NA	NA	Level2	0	0	0	0	0	0	720982	767571	1061966
Carbamic acid, (trifluoromethyl)-, 1,1-dimethylethyl ester	Esters	氨基甲酸，（三氟甲基）-，1,1-二甲基乙酯	酯类	761.951	1.543	63689-57-6	C6H10F3NO2				1227.6	NA	NA	Level2	0	0	0	0	0	0	1629193	0	0
S-Methyl pentanethioate	Esters	S-甲基戊硫酸酯	酯类	1325.92	1.436	42075-43-4	C6H12OS				1576	NA	NA	Level2	0	0	0	1654936	0	0	0	0	0
Phosphonofluoridic acid, methyl-, nonyl ester	Esters	n-壬基甲基膦酰氟	酯类	1541.9	1.80525	211192-74-4	C10H22FO2P				1726.1	NA	NA	Level2	0	0	0	0	0	0	180260	166861	146481
n-Decyl methylphosphonofluoridate	Esters	n-癸基甲基膦酰氟酸酯	酯类	1043.93	1.692	193090-25-4	C11H24FO2P				1396.3	NA	NA	Level2	0	0	139583	0	0	0	0	0	0
Carbamic acid, (cyanomethyl)-, 1,1-dimethylethyl ester	Esters	N-（叔丁氧羰基）-2-氨基乙腈	酯类	713.954	1.794	85363-04-8	C7H12N2O2				1200	NA	NA	Level2	440567	0	0	0	0	0	0	0	0
4-Octanol, 7-methyl-, acetate	Esters	7-甲基辛-4-基乙酸酯	酯类	757.952	3.425	33933-81-2	C11H22O2				1225.27	NA	NA	Level2	854556	0	0	907884	0	1142744	0	0	0
5-Methyl-2-hexyl methylphosphonofluoridate	Esters	5-甲基-2-己基甲基膦酰氟	酯类	725.953	3.20117	199850-62-9	C8H18FO2P				1206.12	NA	NA	Level2	0	0	0	786186	0	0	404941	532338	463010
4,7-Methano-1H-inden-1-ol, 3a,4,7,7a-tetrahydro-, acetate	Esters	4,7-甲醇-1H-茚-1-醇，3a，4,7,7a-四氢-，乙酸酯	酯类	2159.86	1.3065	16327-40-5	C12H14O2				2215	NA	NA	Level2	0	0	0	160260	0	0	0	0	0
Dinocap	Esters	4,6-二硝基-2-（6-甲基庚基）苯酚巴豆酸酯	酯类	643.959	1.57033	39300-45-3	C10H9NO4				1152.03	NA	NA	Level2	0	0	0	0	0	0	0	120291589	0
2-Butynoic acid, 4-[(tetrahydro-2H-pyran-2-yl)oxy]-, methyl ester	Esters	4-（四氢-2H-吡喃-2-基氧基）-2-丁酸甲酯	酯类	1613.9	1.572	69511-49-5	C10H14O4				1778.3	NA	NA	Level2	0	0	0	0	0	0	0	1776967	0
CH3C(O)OCH(CH2CH3)C(CH3)3	Esters	3-乙酰氧基-2,2-二甲基戊烷	酯类	1678.39	1.47725	39511-81-4	C9H18O2				1834.3	NA	NA	Level2	0	0	0	0	182787	0	246700	269793	0
Hexanoic acid, 3-ethyl-, methyl ester	Esters	3-乙基己酸甲酯	酯类	911.942	1.5185	32579-81-0	C9H18O2				1314.8	NA	NA	Level2	0	534180	0	0	0	0	0	0	260927
2-Butanone, 4-(acetyloxy)-	Esters	3-氧代丁基乙酸酯	酯类	1331.91	1.35633	10150-87-5	C6H10O3				1580	NA	NA	Level2	1518757	1635284	2284032	0	0	0	0	0	0
Methyl 3-bromo-1-adamantaneacetate	Esters	3-溴-5-甲基三环（3.3.1.13,7）癸烷-1-羧酸甲酯	酯类	815.948	4.07025	14575-01-0	C13H19BrO2				1258.6	NA	NA	Level2	0	0	0	0	0	930894	0	0	2248537
Propanoic acid, 3-cyano-, methyl ester	Esters	3-氰基丙酸甲酯	酯类	857.945	1.521	4107-62-4	C5H7NO2				1282.8	NA	NA	Level2	0	138759	0	0	0	0	0	0	0
3-Methylheptyl acetate	Esters	3-甲基庚基乙酸酯	酯类	1048.73	2.3196	72218-58-7	C10H20O2				1399.26	NA	NA	Level2	806077	0	0	431631	481283	0	499143	0	0
Pentanoic acid, 3-methyl-2-oxo-, methyl ester	Esters	3-甲基-2-氧代戊酸甲酯	酯类	1385.91	1.867	3682-42-6	C7H12O3				1616.7	NA	NA	Level2	0	0	0	0	0	656970	0	0	0
1,2,4-Benzenetricarboxylic acid, 1,2-dimethyl ester	Esters	3,4-双（甲氧基羰基）苯甲酸	酯类	801.548	1.3328	54699-35-3	C11H10O6				1250.2	NA	NA	Level2	0	1749973	1472515	0	0	0	0	3500649	873946
2-Propanol, 2-nitroso-, acetate (ester)	Esters	2-乙酰氧基-2-亚硝基丙烷	酯类	815.948	1.2445	6931-04-0	C5H9NO3				1258.6	NA	NA	Level2	0	0	0	48902812	0	0	862512	0	0
Pentanoic acid, 2-ethyl-, methyl ester	Esters	2-乙基戊酸甲酯	酯类	2149.86	1.39233	816-16-0	C8H16O2				2206.67	NA	NA	Level2	0	1045527	0	0	88266	0	0	0	0
Hexanoic acid, 2-ethyl-, ethyl ester	Esters	2-乙基己酸乙酯	酯类	899.942	2.5742	2983-37-1	C10H20O2				1307.4	NA	NA	Level2	111633	0	0	0	0	0	0	0	0
Hexanoic acid, 2-ethyl-, methyl ester	Esters	2-乙基己酸甲酯	酯类	839.946	2.326	816-19-3	C9H18O2				1272.4	NA	NA	Level2	89255	127237	128648	0	86158	0	72790	0	71162
n-Butyric acid 2-ethylhexyl ester	Esters	2-乙基己基丁酸酯	酯类	1265.92	2.65267	25415-84-3	C12H24O2				1536	NA	NA	Level2	3074610	3618010	2437473	1332874	1833247	1859900	1968720	679069	591969
2-Ethylhexyl 2-ethylhexanoate	Esters	2-乙基己基2-乙基己酸酯	酯类	1589.9	3.18317	7425-14-1	C16H32O2				1760.9	NA	NA	Level2	249483	347287	229453	0	189517	174438	0	0	0
Butanoic acid, 2-ethyl-, methyl ester	Esters	2-乙基丁酸甲酯	酯类	2099.86	1.37525	816-11-5	C7H14O2				2165	NA	NA	Level2	0	0	224560	0	0	0	11309554	0	0
Nonanoic acid, 2-oxo-, methyl ester	Esters	2-氧代壬酸甲酯	酯类	1781.89	1.53722	56275-54-8	C10H18O3				1904.8	NA	NA	Level2	5631675	6002710	5720493	545130	336808	337362	669809	572199	791041
Butanoic acid, 2-oxo-, ethyl ester	Esters	2-氧代丁酸乙酯	酯类	623.96	2.073	15933-07-0	C6H10O3				1144.4	NA	NA	Level2	0	0	0	0	363813	0	0	0	0
Ethyl 2-hydroxy-3-phenylpropanoate	Esters	2-羟基-3-苯基丙酸乙酯	酯类	2231.86	1.39	15399-05-0	C11H14O3				2275	NA	NA	Level2	938843	0	0	0	0	0	0	0	0
Propanoic acid, 2-methoxy-, methyl ester	Esters	2-甲氧基丙酸甲酯	酯类	539.965	1.5052	17639-76-8	C5H10O3				1087.04	NA	NA	Level2	152030	167041	4435763	0	159441	159140	0	0	0
2-Methoxy-1,3-dioxolane	Esters	2-甲氧基-1,3-二氧戊环	酯类	1130.93	1.734	19693-75-5	C4H8O3				1450	NA	NA	Level2	0	0	0	0	0	0	0	0	595222
Methyl 2-methylhexanoate	Esters	2-甲基己酸甲酯	酯类	2093.87	1.388	2177-81-3	C8H16O2				2160	NA	NA	Level2	176302	0	0	0	0	0	0	0	0
Heptanoic acid, 2-methyl-, methyl ester	Esters	2-甲基庚酸甲酯	酯类	1931.88	1.294	51209-78-0	C9H18O2				2025	NA	NA	Level2	0	0	0	0	0	0	0	0	742560
Hexanoic acid, 1,1-dimethylpropyl ester	Esters	2-甲基丁-2-基己酸酯	酯类	1445.91	1.608	116423-69-9	C11H22O2				1658.3	NA	NA	Level2	13668036	0	0	0	0	0	0	0	0
Methyl 2-butynoate	Esters	2-丁酸甲酯	酯类	662.957	1.604	23326-27-4	C5H6O2				1160.3	NA	NA	Level2	0	0	0	0	0	3561624	0	0	0
Heptanoic acid, 2-propyl-, methyl ester	Esters	2-丙基庚酸甲酯	酯类	2141.86	1.3915	56247-53-1	C11H22O2				2200	NA	NA	Level2	0	0	0	0	0	0	282255	129545	0
DL-Norvaline, ethyl ester	Esters	2-氨基戊酸乙酯	酯类	185.988	1.424	13893-43-1	C7H15NO2				728.6	NA	NA	Level2	0	0	0	0	0	151276	0	0	0
dl-Alanine ethyl ester	Esters	2-氨基丙酸乙酯	酯类	152.99	1.492	17344-99-9	C5H11NO2				650	NA	NA	Level2	0	9466053	0	0	0	0	0	0	0
2-[2-[2-Methoxyethoxy]ethoxy-1,3-dioxalane	Esters	2-[2-（2-甲氧基乙氧基）乙氧基]-1,3-二氧戊环	酯类	1133.93	1.4955	74733-99-6	C8H16O5				1451.9	NA	NA	Level2	0	0	0	0	312108	331804	0	0	0
Pentanoic acid, 2,4-dimethyl-, methyl ester	Esters	2,4-二甲基戊酸甲酯	酯类	2021.88	1.4225	71672-33-8	C8H16O2				2100	NA	NA	Level2	0	0	370432	0	0	0	630035	0	0
4-Oxepincarboxylic acid, 2,3,6,7-tetrahydro-, ethyl ester	Esters	2,3,6,7-四氢-4-氧杂羧酸乙酯	酯类	1601.9	1.454	38858-66-1	C9H14O3				1769.6	NA	NA	Level2	0	0	0	0	0	0	0	851288	857958
1-Propanol, 2,2-dimethyl-, acetate	Esters	2,2-二甲基乙酸丙酯	酯类	2096.86	1.206	926-41-0	C7H14O2				2162.5	NA	NA	Level2	0	0	0	0	0	602574	0	0	1370016
Glycine, N-(ethoxycarbonyl)-, ethyl ester	Esters	2-（乙氧基羰基氨基）乙酸乙酯	酯类	2108.86	1.2735	999-30-4	C7H13NO4				2172.5	NA	NA	Level2	0	0	0	0	0	0	0	264949	0
Acetic acid, 2-(methylaminoethyl) ester	Esters	2-（甲氨基）乙酸乙酯	酯类	2543.84	1.139	26921-43-7	C5H11NO2				2535	NA	NA	Level2	0	0	0	978485	0	0	0	0	0
2-Hexanol, acetate	Esters	1-甲基戊基乙酸酯	酯类	1454.9	1.432	5953-49-1	C8H16O2				1673	NA	NA	Level2	0	0	0	0	0	0	360254	50563827	0
2-Pyrrolidinecarboxylic acid, 1,2-dimethyl-5-oxo-, methyl ester	Esters	1,2-二甲基-5-氧代-2-吡咯烷羧酸甲酯	酯类	977.937	1.754	56145-23-4	C8H13NO3				1355.6	NA	NA	Level2	0	0	0	0	0	99482	0	0	0
4H-1,3-Dioxin-4-one, 2-(1,1-dimethylethyl)-6-methyl-, (R)-	Esters	（R） -2-叔丁基-6-甲基-1,3-二恶英-4-酮	酯类	1745.89	1.537	107289-20-3	C9H14O3				1877.3	NA	NA	Level2	0	0	0	0	0	384987	0	0	0
Heptanoic acid, 2,4-dimethyl-, methyl ester, (2S,4R)-(+)-	Esters	（2S，4R）-2,4-二甲基庚酸酯	酯类	2003.87	1.355	18450-78-7	C10H20O2				2085	NA	NA	Level2	0	0	0	0	0	0	2471353	0	0
Propyl Ethylphosphonofluoridate	Esters		酯类	1217.92	1.5355	2992-95-2	C5H12FO2P				1505.05	NA	NA	Level2	0	0	0	57598	0	0	0	0	0
Methyl(methyl-4-deoxy-2,3-di-O-methylbetaÃÂbetaÃÂl-threo-hex-4-enopyranosid)uronate	Esters		酯类	521.967	1.583	31506-21-5	C10H16O6				1080	NA	NA	Level2	134938	0	0	0	0	0	0	0	0
2-Butenoic acid, 4-nitrophenyl ester, (E)-	Esters		酯类	527.966	1.469	14617-88-0	C10H9NO4				1084	NA	NA	Level2	0	0	0	0	0	0	327627	0	0
(Z)-Hex-3-enyl (E)-2-methylbut-2-enoate	Esters		酯类	1525.9	4.02033	67883-79-8	C11H18O2				1721.4	NA	NA	Level2	0	0	149900	84051	0	0	243327	0	0
Propanoic acid, 2-methyl-, 3-hydroxy-2,2,4-trimethylpentyl ester	Esters		酯类	1757.89	1.77233	77-68-9	C12H24O3				1886.4	NA	NA	Level2	17542403	16854258	16770744	32674130	25854351	29094088	31004910	23624632	22714064
2-Butenoic acid, 2-methyl-, 2-methylpropyl ester, (E)-	Esters		酯类	1469.91	1.524	61692-84-0	C9H16O2				1675	NA	NA	Level2	0	0	485012	0	0	0	0	0	0
Pentane, 1-(2-propenyloxy)-	Ethers	烯丙基戊基醚	醚类	923.941	2.24133	23186-70-1	C8H16O				1322.2	NA	NA	Level2	323681	0	0	0	0	0	0	0	0
1-Propene, 3,3'-oxybis-	Ethers	烯丙基醚	醚类	926.943	1.7665	557-40-4	C6H10O				1325	NA	NA	Level2	0	0	0	0	11455324	0	0	0	0
Allyl methallyl ether	Ethers	烯丙基甲烯醚	醚类	758.952	1.911	14289-96-4	C7H12O				1225.38	NA	NA	Level2	0	0	5646574	0	1314626	444869	9761099	10725431	0
Pentane, 1-(2-butenyloxy)-, (E)-	Ethers	戊烷，1-（2-丁烯氧基）-，（E）	醚类	1483.9	2.505	54004-26-1	C9H18O				1686.08	NA	NA	Level2	85598	104128	0	116792	0	80288	105134	189864	0
1-Propene, 3,3-diethoxy-	Ethers	丙烯醛二乙基缩醛	醚类	1307.92	1.4346	3054-95-3	C7H14O2				1564	NA	NA	Level2	1023533	1036683	1004779	683707	0	0	0	935343	0
4-tert-Butoxystyrene	Ethers	4-叔丁氧基苯乙烯	醚类	959.939	1.71233	95418-58-9	C12H16O				1344.4	NA	NA	Level2	298880	308982	450259	0	0	0	0	0	0
1-Butene, 4-methoxy	Ethers	4-甲氧基丁-1-烯	醚类	365.977	1.367	4696-30-4	C5H10O				968.4	NA	NA	Level2	0	0	0	0	0	0	16966762	0	0
1,2-Pentadiene, 4-methoxy-4-methyl-	Ethers	4-甲氧基-4-甲基-1,2-戊二烯	醚类	593.962	2.581	49833-91-2	C7H12O				1125.9	NA	NA	Level2	110918	0	0	0	0	0	0	0	492576
1-Methoxy-3-methyl-3-butene	Ethers	4-甲氧基-2-甲基-1-丁烯	醚类	251.984	1.9775	34752-58-4	C6H12O				850	NA	NA	Level2	0	0	0	162133	159743	0	0	0	0
2-Pentene, 5-(pentyloxy)-, (E)-	Ethers	3-戊烯基戊基醚	醚类	1291.91	1.89933	56052-85-8	C10H20O				1555.27	NA	NA	Level2	438029	0	0	0	0	0	0	0	389163
Ethanol, 2-(2-propenyloxy)-	Ethers	2-烯丙氧基乙醇	醚类	329.979	1.625	111-45-5	C5H10O2				936.8	NA	NA	Level2	0	0	0	0	0	4063944	0	0	0
2-Pentene, 1-butoxy-, (E)-	Ethers	2-戊烯，1-丁氧基	醚类	539.965	2.551	54004-22-7	C9H18O				1092	NA	NA	Level2	0	0	0	0	737024	0	0	0	0
2-Methoxy-2-methylbut-3-ene	Ethers	2-甲氧基-2-甲基丁-3-烯	醚类	221.986	1.72744	40426-44-6	C6H12O				808.3	NA	NA	Level2	0	579722	35868696	0	589273	554440	375893	592601	754959
2-Pentene, 1-ethoxy-4,4-dimethyl-	Ethers	1-乙氧基-4,4-二甲基-2-戊烯	醚类	2213.86	1.36767	55702-60-8	C9H18O				2260	NA	NA	Level2	0	2087114	2087144	0	1259009	0	0	0	0
2-Hexene, 1-methoxy-, (E)-	Ethers	1-甲氧基-2-己烯	醚类	461.97	2.2085	56052-83-6	C7H14O				1040	NA	NA	Level2	0	215071	0	0	0	107940	0	0	0
2-Butene, 1,4-diethoxy-	Ethers	1,4-二乙氧基-2-丁烯	醚类	1589.9	1.5045	7250-85-3	C8H16O2				1760.9	NA	NA	Level2	0	546403	539608	0	0	0	0	0	0
Butane, 1,1-bis(ethenyloxy)-	Ethers	1,1-双（乙烯氧基）丁烷	醚类	1043.93	1.6935	102-68-1	C8H14O2				1396.3	NA	NA	Level2	0	0	0	0	0	0	85566	78294	0
Heptane, 1-(2-propenyloxy)-	Ethers	1-（2-丙烯氧基）庚烷	醚类	665.957	2.152	16519-24-7	C10H20O				1170.4	NA	NA	Level2	240710	0	0	0	0	0	0	0	0
Benzene, [(2-methylpropyl)thio]-	Ethers	异丁基硫代苯	醚类	1560.57	1.95456	13307-61-4	C10H14S				1739.61	NA	NA	Level2	507653	560707	551512	363513	308460	355498	368115	558040	382210
Cyclohexane, ethoxy-	Ethers	乙氧基环己烷	醚类	479.969	2.433	932-92-3	C8H16O				1052	NA	NA	Level2	0	0	285210	0	0	0	0	0	0
Propane, 2-ethoxy-	Ethers	乙基异丙醚	醚类	519.967	1.72067	625-54-7	C5H12O				1070.5	NA	NA	Level2	0	2535217	158084	0	0	255147	0	0	0
Monoethyl carbonotrithioate	Ethers	乙基硫烷基甲二硫代酸	醚类	239.985	1.595	1118-64-5	C3H6S3				833.3	NA	NA	Level2	0	0	0	0	0	77717	0	0	0
Pentane, 1-propoxy-	Ethers	戊基丙基醚	醚类	335.978	1.784	18641-82-2	C8H18O				942.1	NA	NA	Level2	0	0	0	0	0	0	0	0	1308667
1,2-Propanediol, 3,3'-oxydi-, tetranitrate	Ethers	四硝酸二甘油酯	醚类	2176.36	1.13925	20600-96-8	C6H10N4O13				2228.75	NA	NA	Level2	5098431	1063444	0	0	0	0	0	1790081	3009735
Tetraglyme	Ethers	四甘醇二甲醚	醚类	935.94	1.475	143-24-8	C10H22O5				1329.6	NA	NA	Level2	0	0	0	0	0	0	0	0	299947
Butane, 2,2'-[methylenebis(oxy)]bis[2-methyl-	Ethers	双（叔戊氧基）甲烷	醚类	281.982	3.4525	54699-28-4	C11H24O2				891.7	NA	NA	Level2	0	0	0	139600	0	0	0	0	195919
Thiophene, 2-methoxy-5-methyl-	Ethers	噻吩，2-甲氧基-5-甲基	醚类	1703.89	1.539	31053-55-1	C6H8OS				1846.57	NA	NA	Level2	0	0	0	223806	121299	0	0	0	0
Ether, tert-butyl isopropylidenecyclopropyl	Ethers	醚，叔丁基异亚丙基环丙基	醚类	407.974	1.90375	24524-56-9	C10H18O				1004	NA	NA	Level2	0	438924	426534	0	227103	0	0	0	0
1-(2-Aminopropoxy)-2-methoxyethane	Ethers	杰法明单胺	醚类	1370.91	1.2935	1038338-13-4	C6H15NO2				1611.6	NA	NA	Level2	0	0	0	0	0	0	0	2261728	42321718
Benzaldehyde, 3-methoxy-, oxime	Ethers	间甲氧基苯甲醛肟	醚类	2015.87	1.18	38489-80-4	C8H9NO2				2095	NA	NA	Level2	91939	0	0	0	0	0	0	0	0
Ethane, methoxy-	Ethers	甲乙醚	醚类	1405.91	1.21567	540-67-0	C3H8O				1636.97	NA	NA	Level2	0	0	0	1453310	0	1114942	2671773	0	0
Acetaldehyde, methoxy-	Ethers	甲氧基乙醛	醚类	320.979	1.42275	10312-83-1	C3H6O2				923.575	NA	NA	Level2	232452503	0	557983	275847731	0	159242065	0	0	0
Propane, 2,2'-[methylenebis(oxy)]bis[2-methyl-	Ethers	甲烷，二叔丁氧基	醚类	407.974	2.76356	2568-93-6	C9H20O2				1004	NA	NA	Level2	6910562	7640934	9840323	6575505	8089898	7824355	6383348	7633080	9599554
Ether, hexyl pentyl	Ethers	己烷，1-（戊氧基）	醚类	509.967	5.606	32357-83-8	C11H24O				1072	NA	NA	Level2	676092	507774	0	0	0	0	0	0	0
Hexane, 1-(hexyloxy)-5-methyl-	Ethers	己烷，1-（己氧基）-5-甲基	醚类	503.968	4.595	74421-19-5	C13H28O				1068	NA	NA	Level2	0	0	0	765014	0	0	0	0	0
Cyclohexane, [(1-methylpropyl)thio]-	Ethers	环己烷，[（1-甲基丙基）硫代]	醚类	1553.9	1.67267	7133-22-4	C10H20S				1734.8	NA	NA	Level2	11317436	0	5114009	0	10835079	0	0	19387186	24124136
Decane, 1,1'-oxybis-	Ethers	癸基醚	醚类	806.948	5.577	2456-28-2	C20H42O				1253.7	NA	NA	Level2	14776393	0	0	0	11068945	0	0	0	0
Ethane, 1,1'-oxybis[2-methoxy-	Ethers	二甘醇二甲醚	醚类	1757.89	1.24633	111-96-6	C6H14O3				1901.07	NA	NA	Level2	0	0	0	0	0	0	278410	2665766	369979
Butane, 2-methoxy-2,3,3-trimethyl-	Ethers	丁烷，2-甲氧基-2,3,3-三甲基	醚类	2363.85	3.482	27705-21-1	C8H18O				2385	NA	NA	Level2	0	0	0	0	407069	0	0	0	0
Phenol, 2-[(1-methylpropyl)thio]-	Ethers	苯酚，o-（仲丁基硫醇）	醚类	2117.86	1.6625	29549-64-2	C10H14OS				2180	NA	NA	Level2	0	216256	174466	0	0	0	0	0	0
2-Pentyne, 5-methoxy-	Ethers	5-甲氧基-2-戊炔	醚类	1451.91	1.3875	62108-18-3	C6H10O				1664.8	NA	NA	Level2	0	390012	0	0	0	0	0	0	0
5-[(4-Chloro-2-nitrophenoxy)methyl]furan-2-carbaldehyde	Ethers	5-[（4-氯-2-硝基苯氧基）甲基]呋喃-2-甲醛	醚类	1103.93	2.446	438221-71-7	C12H8ClNO5				1433.3	NA	NA	Level2	0	169765	0	0	0	0	0	0	0
1-Butanol, 4-(1-methylethoxy)-	Ethers	4-异丙氧基丁醇	醚类	1373.91	1.5	31600-69-8	C7H16O2				1608.3	NA	NA	Level2	659256	0	0	0	0	0	0	334748	0
1-Butanol, 4-methoxy-	Ethers	4-甲氧基丁-1-醇	醚类	1195.92	1.17367	111-32-0	C5H12O2				1490.13	NA	NA	Level2	0	0	0	575961	0	294209	0	0	308571
Benzenamine, 4-(hexyloxy)-	Ethers	4-己氧基苯胺	醚类	1187.92	1.445	39905-57-2	C12H19NO				1485.2	NA	NA	Level2	0	0	83022	0	0	0	0	0	0
4-Benzyloxybenzonitrile	Ethers	4-苄氧基苄腈	醚类	545.965	1.736	52805-36-4	C14H11NO				1096	NA	NA	Level2	0	0	0	0	0	268258	0	0	0
Benzaldehyde, 4-(4-methylbenzyloxy)-	Ethers	4-[（4-甲基苄基）氧基]苯甲醛	醚类	1139.93	1.702	66742-58-3	C15H14O2				1455.6	NA	NA	Level2	0	0	0	0	0	3784311	0	0	0
1,3-Dioxepin, 4,7-dihydro-	Ethers	4,7-二氢-1,3-二氧杂环庚烷	醚类	251.984	2.418	5417-32-3	C5H8O2				850	NA	NA	Level2	0	0	0	1341827	0	0	0	0	0
Benzonitrile, 3-ethoxy-	Ethers	3-乙氧基苄腈	醚类	551.965	3.579	25117-75-3	C9H9NO				1100	NA	NA	Level2	0	0	0	0	0	0	0	0	137268
Ether, 2-ethylhexyl tert-butyl	Ethers	3-[（1,1-二甲基乙氧基）甲基]庚烷	醚类	485.969	4.52475	83704-03-4	C12H26O				1056	NA	NA	Level2	266279	0	0	351477	0	279269	0	0	509084
3,3-Diethoxy-1-propyne	Ethers	3,3-二乙氧基-1-丙炔	醚类	353.977	2.3605	10160-87-9	C7H12O2				940.85	NA	NA	Level2	0	0	0	0	0	0	0	143620	3203507
Ethanol, 2-(1-methylethoxy)-	Ethers	2-异丙氧基乙醇	醚类	803.949	1.748	109-59-1	C5H12O2				1251.7	NA	NA	Level2	0	0	0	0	0	0	2294423	0	0
2-Isopropoxyethylamine	Ethers	2-异丙氧基乙胺	醚类	1931.88	1.21667	81731-43-3	C5H13NO				2025.33	NA	NA	Level2	0	0	6409536	0	0	0	5415213	1683816	0
2-Ethoxyethylamine	Ethers	2-乙氧基乙胺	醚类	398.974	1.3735	110-76-9	C4H11NO				993.6	NA	NA	Level2	0	0	17331023	0	5933643	0	0	0	0
Ethanol, 2-(1,1-dimethylethoxy)-	Ethers	2-叔丁氧基乙醇	醚类	839.946	1.55578	7580-85-0	C6H14O2				1272.4	NA	NA	Level2	0	0	0	0	0	0	0	0	251130
2-Chloroethyl methyl ether	Ethers	2-氯乙基甲基醚	醚类	1247.92	1.254	627-42-9	C3H7ClO				1524	NA	NA	Level2	0	0	0	3147050	0	0	0	0	0
Ethane, 2-chloro-1,1,2-trifluoro-1-methoxy-	Ethers	2-氯-1,1,2-三氟乙基甲基醚	醚类	407.974	1.664	425-87-6	C3H4ClF3O				1004	NA	NA	Level2	509540	0	0	0	0	0	0	0	0
2-Chloro-1-(3-fluorobenzyl)oxy-4-nitro-benzene	Ethers	2-氯-1-（3-氟苄氧基）-4-硝基苯	醚类	1529.9	1.85875	443882-99-3	C13H9ClFNO3				1721.9	NA	NA	Level2	109496	0	0	0	0	0	0	0	0
Ethanamine, 2-methoxy-	Ethers	2-甲氧基乙胺	醚类	1463.24	1.17267	109-85-3	C3H9NO				1677.39	NA	NA	Level2	271253	4519434	341622	849119	560638	307340	3967617	1098527	1167578
Pentane, 2-methoxy-	Ethers	2-甲氧基戊烷	醚类	699.955	1.43	6795-88-6	C6H14O				1189.9	NA	NA	Level2	0	0	907229	0	109373	0	0	0	0
Pyrimidine, 2-methoxy-	Ethers	2-甲氧基嘧啶	醚类	1163.93	1.63	931-63-5	C5H6N2O				1470.4	NA	NA	Level2	0	0	0	0	0	0	0	0	365966
Furan, 2-methoxy-	Ethers	2-甲氧基呋喃	醚类	707.955	1.5142	25414-22-6	C5H6O2				1196.3	NA	NA	Level2	192986	204112	210547	0	0	286371	436115	0	0
Pentane, 2-methoxy-2,4,4-trimethyl-	Ethers	2-甲氧基-2,4,4-三甲基戊烷	醚类	1340.91	1.9805	62108-41-2	C9H20O				1591.15	NA	NA	Level2	0	148044	0	4017808	0	0	0	0	0
2(3H)-Furanone, 5-(acetyloxy)dihydro-5-methyl-	Ethers	2-甲基-5-氧代四氢-2-呋喃基乙酸酯	醚类	1445.91	1.54325	57681-51-3	C7H10O4				1658.3	NA	NA	Level2	55743357	51859039	57445454	7488683	4763909	5077623	9791996	0	12111170
2-Butyn-1-al diethyl acetal	Ethers	2-丁基-1-醛二乙缩醛	醚类	1409.91	1.388	2806-97-5	C8H14O2				1633.3	NA	NA	Level2	0	0	317062	0	0	0	433065	0	0
Ethanamine, 2-propoxy-	Ethers	2-丙氧基乙胺	醚类	1890.88	1.16133	42185-03-5	C5H13NO				1992.5	NA	NA	Level2	0	823650	12551584	0	2652961	0	1151566	0	1478154
Benzene, 2-methoxy-1,3-dimethyl-	Ethers	2,6-二甲基苯甲醚	醚类	983.937	1.99	1004-66-6	C9H12O				1359.3	NA	NA	Level2	0	0	0	0	0	142623	0	0	0
Butane, 2,3-dimethoxy-2-methyl-	Ethers	2,3-二甲氧基-2-甲基丁烷	醚类	275.982	2.189	74421-00-4	C7H16O2				883.3	NA	NA	Level2	224897	0	346554	0	0	0	0	0	0
2,3-Dimethylanisole	Ethers	2,3-二甲基苯甲醚	醚类	1055.93	1.933	2944-49-2	C9H12O				1403.7	NA	NA	Level2	139655	0	0	0	0	0	0	0	0
Ethanol, 2,2-diethoxy-	Ethers	2,2-二乙氧基乙醇	醚类	161.99	1.516	621-63-6	C6H14O3				671.4	NA	NA	Level2	0	0	0	0	88116	0	77583	0	0
Ethyl 2,2-diethoxypropionate	Ethers	2,2-二乙氧基丙酸乙酯	醚类	1355.91	1.8845	7476-20-2	C9H18O4				1596	NA	NA	Level2	0	0	0	83905	0	0	0	0	0
a-Isopropylideneaminooxypropionic acid	Ethers	2-（异亚丙基氨基氧基）丙酸	醚类	281.982	1.883	5001-36-5	C6H11NO3				891.7	NA	NA	Level2	0	0	0	0	0	0	0	2102734	0
1,3-Dioxolane, 2-(1,1-dimethylethyl)-2-methyl-	Ethers	2-（叔丁基）-2-甲基-1,3-二氧戊环	醚类	911.942	1.826	6135-54-2	C8H16O2				1314.8	NA	NA	Level2	0	0	2001035	0	0	0	0	0	2257324
Ethanol, 2-(dodecyloxy)-	Ethers	2-（十二烷氧基）乙醇	醚类	2201.86	1.86589	4536-30-5	C14H30O2				2250	NA	NA	Level2	231414	127839	304957	164742	392111	179026	138610	167844	159553
Diglycolamine	Ethers	2-（2-氨基乙氧基）乙醇	醚类	977.937	1.213	929-06-6	C4H11NO2				1355.6	NA	NA	Level2	0	0	0	0	0	925551	0	0	0
Hexane, 1-ethoxy-	Ethers	1-乙氧基己烷	醚类	919.943	1.82167	5756-43-4	C8H18O				1320.1	NA	NA	Level2	0	0	88013	0	0	0	0	0	0
Pentane, 1-bromo-5-methoxy-	Ethers	1-溴-5-甲氧基戊烷	醚类	791.949	1.849	14155-86-3	C6H13BrO				1244.8	NA	NA	Level2	0	0	277666	0	0	0	0	0	0
2-Bromoethyl methyl sulfide	Ethers	1-溴-2-（甲基磺酰基）乙烷	醚类	719.954	1.329	54187-93-8	C3H7BrS				1198.93	NA	NA	Level2	0	0	0	0	0	0	0	0	1073520
1-Methoxyadamantane	Ethers	1-甲氧基金刚烷	醚类	1083.93	2.48067	6221-74-5	C11H18O				1420.97	NA	NA	Level2	3829686	3076026	3162430	0	0	280035	1159975	931220	0
1-Methoxydecane	Ethers	1-甲氧基癸烷	醚类	1397.91	1.803	7289-52-3	C11H24O				1625	NA	NA	Level2	0	431119	0	0	0	0	0	0	0
Benzene, 1-methoxy-2-pentyl-	Ethers	1-甲氧基-2-戊基苯	醚类	1505.9	2.11338	20056-56-8	C12H18O				1700	NA	NA	Level2	157173	160140	159520	66566	0	62173	85349	82711	77370
Propane, 1-methoxy-2-methyl-	Ethers	1-甲氧基-2-甲基丙烷	醚类	1619.9	1.219	625-44-5	C5H12O				1782.6	NA	NA	Level2	0	0	0	0	0	0	16089224	0	0
1-Phenylthio-1-acetoxy-3-tert-butyl-propan-2-one	Ethers	1-苯硫基-1-乙酰氧基-3-叔丁基丙-2-酮	醚类	1445.91	1.991	65303-02-8	C15H20O3S				1658.3	NA	NA	Level2	906764	0	0	0	0	0	0	0	0
Piperazine, 1,4-bis[2-(3-chlorophenoxy)ethyl]-	Ethers	1,4-双[2-（3-氯苯氧基）乙基]哌嗪	醚类	1301.92	1.59587	294877-72-8	C20H24Cl2N2O2				1560.4	NA	NA	Level2	0	0	0	139106	0	114950	0	210701	0
Benzene, 1,4-diethoxy-	Ethers	1,4-二乙氧基苯	醚类	1052.93	3.0005	122-95-2	C10H14O2				1401.85	NA	NA	Level2	0	0	0	0	0	0	0	64032	0
Butane, 1,4-dimethoxy-	Ethers	1,4-二甲氧基丁烷	醚类	989.937	1.187	13179-96-9	C6H14O2				1363	NA	NA	Level2	0	181128	0	0	0	0	0	0	0
1,3-Dioxolane, 2-(3-methoxypropyl)-2-methyl-	Ethers	1,3-二氧戊环，2-（3-甲氧基丙基）-2-甲基	醚类	1355.91	1.346	54751-80-3	C8H16O3				1596	NA	NA	Level2	0	0	0	0	170994	0	0	0	0
Propane, 1,3-dimethoxy-	Ethers	1,3-二甲氧基丙烷	醚类	497.968	1.6445	17081-21-9	C5H12O2				1063.85	NA	NA	Level2	0	0	0	817818	0	0	2363877	0	0
Propane, 1,3-dimethoxy-2-methyl-	Ethers	1,3-二甲氧基-2-甲基丙烷	醚类	617.96	1.465	210528-98-6	C6H14O2				1140.7	NA	NA	Level2	0	0	0	0	0	0	0	0	204730
2-Propanol, 1,3-dimethoxy-	Ethers	1,3-二甲氧基-2-丙醇	醚类	365.977	1.739	623-69-8	C5H12O3				968.4	NA	NA	Level2	0	0	788281	0	0	0	0	0	0
Ethane, 1,2-diethoxy-	Ethers	1,2-二乙氧基乙烷	醚类	169.189	1.4292	629-14-1	C6H14O2				688.56	NA	NA	Level2	0	0	348021	1800137	2076579	0	0	1630646	298804
Ethane, 1,1,2,2-tetramethoxy-	Ethers	1,1,2,2-四甲氧基乙烷	醚类	455.971	4.64	2517-44-4	C6H14O4				1036	NA	NA	Level2	0	0	0	0	0	0	0	0	757030
Propane, 1-(chloromethoxy)-2-methyl-	Ethers	1-（氯甲氧基）-2-甲基丙烷	醚类	617.96	1.69033	34180-11-5	C5H11ClO				1140.7	NA	NA	Level2	0	0	0	0	0	1827968	2380571	0	4024389
Hexane, 1-(hexyloxy)-3-methyl-	Ethers	1-（己氧基）-3-甲基己烷	醚类	1391.91	1.6485	74421-18-4	C13H28O				1620.8	NA	NA	Level2	0	0	0	0	3779993	2911443	0	0	0
Anisaldehyde dimethyl acetal	Ethers	1-（二甲氧基甲基）-4-甲氧基苯	醚类	2141.86	1.1675	2186-92-7	C10H14O3				2200	NA	NA	Level2	0	0	0	0	51227	0	0	0	116090
4,4-(Ethylenedioxy)-2-pentanone	Ethers	1-（2-甲基-1,3-二氧戊环-2-基）丙-2-酮	醚类	911.942	1.825	14255-36-8	C7H12O3				1314.8	NA	NA	Level2	0	0	0	0	0	0	0	1898459	0
Benzene, (propoxymethyl)-	Ethers	（丙氧基甲基）苯	醚类	953.939	1.789	937-61-1	C10H14O				1340.7	NA	NA	Level2	0	0	0	0	4837153	0	0	0	0
(R)-(+)-1-Benzylglycerol	Ethers	（R） -（+）-3-苄氧基-1,2-丙二醇	醚类	1055.93	2.055	56552-80-8	C10H14O3				1403.7	NA	NA	Level2	1372293	0	0	0	0	0	0	0	0
Hydrazine, (2-methoxyethyl)-	Ethers	（2-甲氧基乙基）肼	醚类	377.976	1.4	3044-15-3	C3H10N2O				978.9	NA	NA	Level2	14895415	0	0	0	0	0	0	0	0
Allyl n-octyl ether	Ethers		醚类	1181.92	1.63625	3295-97-4	C11H22O				1481.5	NA	NA	Level2	996436	0	1136455	0	0	0	907987	1287341	0
Cyclobutane, methoxy-	Ethers		醚类	197.987	1.412	18593-33-4	C5H10O				757.1	NA	NA	Level2	0	0	0	0	0	364327	0	0	0
1-Propene, 3-propoxy-	Ethers		醚类	329.979	1.619	1471-03-0	C6H12O				936.8	NA	NA	Level2	883105	0	0	0	0	0	0	0	0
Benzene, [(3-methyl-2-butenyl)oxy]-	Ethers		醚类	845.946	1.559	14309-15-0	C11H14O				1275.9	NA	NA	Level2	0	693306	0	0	0	0	0	0	0
1-Heptene, 3-methoxy-	Ethers		醚类	461.97	2.21	14093-58-4	C8H16O				1040	NA	NA	Level2	0	0	0	79330	0	0	0	0	0
2-Butene, 1-methoxy-, (E)-	Ethers		醚类	715.954	1.40767	10034-14-7	C5H10O				1200.57	NA	NA	Level2	0	637415	203762	0	0	0	0	0	0
Pyridine, 2-chloro-6-(2-furanylmethoxy)-4-(trichloromethyl)-	Ethers		醚类	1493.9	1.5982	70166-48-2	C11H7Cl4NO2				1702.88	NA	NA	Level2	299956	0	0	0	0	0	517087	469956	461430
Sulfur tetrafluoride oxide	Homogeneous non-metal compounds	四氟化硫氧化物	均相非金属化合物	1679.89	1.392	13709-54-1	F4OS				1827.3	NA	NA	Level2	0	0	0	0	0	0	0	0	140899
Dichlorine heptoxide	Homogeneous non-metal compounds	氯-七毒素	均相非金属化合物	1481.91	1.52	12015-53-1	Cl2O7				1683.3	NA	NA	Level2	0	0	0	0	0	198517	0	0	0
Trifluoroamine oxide	Homogeneous non-metal compounds	氟化氮氧化物	均相非金属化合物	968.939	1.415	13847-65-9	F3NO				1351.65	NA	NA	Level2	0	0	2225567	0	0	0	0	0	0
Cyclodecene	Hydrocarbons	反式环癸烯	烃类	1583.9	1.71367	3618-12-0	C10H18				1757.17	NA	NA	Level2	375409	0	271016	208119	0	0	0	0	0
2-Pentene, 3,4-dimethyl-	Hydrocarbons	反式-3,4-二甲基-2-戊烯	烃类	875.944	2.34	24910-63-2	C7H14				1293.1	NA	NA	Level2	0	512951	0	0	0	0	421569	0	0
2-Heptene	Hydrocarbons	反式-2-庚烯	烃类	211.32	2.04044	592-77-8	C7H14				788.211	NA	NA	Level2	9843464	11757366	12854494	8014231	7456891	15602680	14237280	11587293	12326967
3-Heptyne, 5-methyl-	Hydrocarbons	5-甲基-3-庚烯	烃类	959.939	3.676	61228-09-9	C8H14				1344.4	NA	NA	Level2	0	626330	0	0	0	0	0	0	0
4-Nonene	Hydrocarbons	4-壬烯	烃类	289.982	2.936	2198-23-4	C9H18				901.767	NA	NA	Level2	4319187	5897706	0	3243807	8375454	5218681	0	4712634	0
3-Hexene, 2,2-dimethyl-	Hydrocarbons	3-己烯，2,2-二甲基	烃类	611.961	2.114	3123-93-1	C8H16				1137	NA	NA	Level2	0	0	93930	0	0	0	0	0	0
3-Hexene, 2,2-dimethyl-, (E)-	Hydrocarbons	3-己烯，2,2-二甲基	烃类	840.803	1.78843	690-93-7	C8H16				1272.94	NA	NA	Level2	0	0	199975	154538	0	184484	451226	189892	231545
1-Butene, 3,3-dimethyl-	Hydrocarbons	3,3-二甲基-1-丁烯	烃类	1355.91	2.171	558-37-2	C6H12				1596	NA	NA	Level2	0	0	183572	0	0	0	0	0	0
1,6-Heptadiene	Hydrocarbons	1,6-庚二烯	烃类	1241.92	1.5885	3070-53-9	C7H12				1520	NA	NA	Level2	0	0	0	0	6562684	0	102808384	0	0
1,5-Cyclooctadiene, (E,Z)-	Hydrocarbons	1,5-环辛二烯	烃类	401.974	1.747	5259-71-2	C8H12				1000	NA	NA	Level2	0	0	0	0	0	0	0	0	3523625
1,5-Heptadiene, (E)-	Hydrocarbons	1,5-庚二烯	烃类	1313.92	1.597	7736-22-3	C7H12				1568	NA	NA	Level2	0	34131160	0	0	0	0	0	0	0
2-Pentene, 4,4-dimethyl-	Hydrocarbons	（E） -4,4-二甲基-2-戊烯	烃类	179.988	1.767	26232-98-4	C7H14				714.3	NA	NA	Level2	0	0	0	0	1974531	0	0	0	0
2-Pentene, 4,4-dimethyl-, (E)-	Hydrocarbons	（E） -4,4-二甲基-2-戊烯	烃类	875.944	2.338	690-08-4	C7H14				1293.1	NA	NA	Level2	0	0	0	0	0	0	0	360065	0
2-Pentene, (Z)-	Hydrocarbons	顺式-2-戊烯	烃类	821.947	1.881	627-20-3	C5H10				1262.1	NA	NA	Level2	0	0	0	1102832	0	0	0	0	0
Cyclohexane, 2-propenyl-	Hydrocarbons	烯丙基环己烷	烃类	767.951	2.0155	2114-42-3	C9H16				1231	NA	NA	Level2	0	1044278	0	0	0	0	0	578852	0
Cyclooctane, ethenyl-	Hydrocarbons	乙烯基环辛烷	烃类	1715.89	1.495	61142-41-4	C10H18				1854.5	NA	NA	Level2	0	176510	0	0	0	0	0	0	0
Vinylcyclopentane	Hydrocarbons	乙烯基环戊烷	烃类	1478.9	1.76	3742-34-5	C7H12				1681.25	NA	NA	Level2	0	603253	0	0	0	0	0	0	20740162
Cyclohexane,ethenylidene-	Hydrocarbons	亚乙烯基环己烷	烃类	1085.93	1.76829	5664-20-0	C8H12				1427	NA	NA	Level2	9974321	4015870	0	14643386	13374245	2967109	0	0	329394
1,4-Octadiene	Hydrocarbons	辛-1,4-二烯	烃类	326.646	2.32544	5675-25-2	C8H14				931.278	NA	NA	Level2	2440229	2475343	2711596	468350	0	670095	1051710	1235187	1261491
Pentalene, octahydro-	Hydrocarbons	戊烯，八氢	烃类	993.938	1.60633	694-72-4	C8H14				1365.47	NA	NA	Level2	0	0	0	0	10164168	0	0	0	145215331
Tetracyclo[5.3.0.0<2,6>.0<3,10>]deca-4,8-diene	Hydrocarbons	四环[5.3.0.02,6.03,10]癸-4,8-二烯	烃类	2201.86	1.29233	34324-40-8	C10H10				2250	NA	NA	Level2	285414	145342	0	0	0	0	417449	0	0
cis-3-Butyl-4-vinyl-cyclopentene	Hydrocarbons	顺式-3-丁基-4-乙烯基-环戊烯	烃类	587.962	2.399	93779-52-3	C11H18				1122.2	NA	NA	Level2	0	0	0	0	141009	0	0	0	0
cis-2-Methyl-7-octadecene	Hydrocarbons	顺式-2-甲基-7-十八烯	烃类	905.942	4.6215	35354-39-3	C19H38				1311.1	NA	NA	Level2	414821	0	0	0	0	0	0	0	0
Bicyclo[4.1.0]hept-2-ene	Hydrocarbons	双环[4.1.0]庚-2-烯	烃类	332.379	1.9346	2566-57-6	C7H10				938.92	NA	NA	Level2	1697626	1787176	0	0	4211928	0	1772466	0	1769840
Bicyclo[3.3.1]nona-2,6-diene	Hydrocarbons	双环[3.3.1]壬-2,6-二烯	烃类	1367.91	1.747	13534-07-1	C9H12				1604.2	NA	NA	Level2	1962375	0	2035283	0	0	0	887779	0	0
Bicyclo[3.2.1]oct-2-ene, 3-methyl-4-methylene-	Hydrocarbons	双环[3.2.1]辛-2-烯，3-甲基-4-亚甲基	烃类	1012.73	2.3046	49826-53-1	C10H14				1377.96	NA	NA	Level2	0	210521	0	235544	0	0	282305	0	0
Bicyclo[3.2.0]hept-2-ene, 2-methyl-	Hydrocarbons	双环[3.2.0]庚-2-烯，2-甲基	烃类	767.951	2.61917	94122-58-4	C8H12				1231	NA	NA	Level2	0	0	0	8714593	8436286	10041827	15768183	16122698	10560383
Bicyclo[3.2.0]hepta-2,6-diene	Hydrocarbons	双环[3.2.0]庚-2,6-二烯	烃类	575.963	1.751	2422-86-8	C7H8				1114.2	NA	NA	Level2	0	0	173337	662981	0	0	0	0	0
Tricyclo[4.1.1.0(7,8)]oct-3-ene	Hydrocarbons	三环（4.1.1.07,8）辛-3-烯	烃类	1091.93	1.693	102575-25-7	C8H10				1425.9	NA	NA	Level2	0	0	0	0	0	0	0	11122736	0
Spiro[3.3]hepta-1,5-diene	Hydrocarbons	螺[3.3]庚-2,5-二烯	烃类	749.952	2.716	22635-78-5	C7H8				1220.7	NA	NA	Level2	0	0	0	0	0	0	0	0	1666514
Spiro[2,4]hepta-4,6-diene	Hydrocarbons	螺[2.4]庚-4,6-二烯	烃类	721.154	1.8484	765-46-8	C7H8				1201.16	NA	NA	Level2	0	1250644	0	501877	0	4723685	0	450756	0
trans-1,4-Hexadiene	Hydrocarbons	己二烯	烃类	209.987	1.66833	7319-00-8	C6H10				785.7	NA	NA	Level2	0	6060942	6739817	0	6204717	0	0	0	0
Cyclopentene, 5-hexyl-3,3-dimethyl-	Hydrocarbons	环戊烯，5-己基-3,3-二甲基	烃类	969.688	3.98113	61142-66-3	C13H24				1350.47	NA	NA	Level2	0	1741918	309583	0	543786	248648	2228251	0	0
Cyclopentene, 1,2-dimethyl-4-methylene-	Hydrocarbons	环戊烯，1,2-二甲基-4-亚甲基	烃类	569.964	2.334	83615-96-7	C8H12				1111.1	NA	NA	Level2	0	0	0	95380	0	0	0	0	0
Cyclopentane, 1-methyl-2-(2-propenyl)-, trans-	Hydrocarbons	环戊烷，1-甲基-2-（2-丙烯基）-，反式	烃类	239.985	2.53	50746-53-7	C9H16				833.3	NA	NA	Level2	0	0	0	0	0	0	5669415	0	0
Cyclopentadiene, 2,5,5-trimethyl-	Hydrocarbons	环戊二烯，2,5,5-三甲基	烃类	551.965	2.224	7086-15-9	C8H12				1099.4	NA	NA	Level2	272148	0	136275	0	0	0	0	0	0
Cyclododecene	Hydrocarbons	环十二烯	烃类	2063.87	1.539	1501-82-2	C12H22				2135	NA	NA	Level2	0	0	0	0	0	0	0	0	352746
Cyclohexene, 4-ethyl-3-ethylidene-	Hydrocarbons	环己烯，4-乙基-3-亚乙基	烃类	983.937	2.39	61233-77-0	C10H16				1359.3	NA	NA	Level2	0	0	0	0	0	5245351	0	0	0
Cyclohexene, 3-(3-methyl-1-butenyl)-, (E)-	Hydrocarbons	环己烯，3-（3-甲基-1-丁烯基）-，（E）	烃类	1241.92	1.964	56030-49-0	C11H18				1520	NA	NA	Level2	0	0	0	3595569	0	0	0	0	0
Cyclohexene, 1-ethyl-6-ethylidene-	Hydrocarbons	环己烯，1-乙基-6-亚乙基	烃类	839.946	2.69867	61141-57-9	C10H16				1272.4	NA	NA	Level2	0	0	0	0	0	0	0	57956	55122
Cyclohexene, 1-(1-propynyl)-	Hydrocarbons	环己烯，1-（1-丙炔基）	烃类	1041.93	1.919	1655-05-6	C9H12				1395.07	NA	NA	Level2	0	0	0	180101	100001	108372	156841	169589	216312
Cyclohexane, 1-ethenyl-3-methylene-5-(1-propenylidene)-	Hydrocarbons	环己烷，1-乙烯基-3-亚甲基-5-（1-亚丙烯基）	烃类	1877.88	1.5955	61142-28-7	C12H16				1981	NA	NA	Level2	0	0	134347	0	0	0	0	0	0
Cyclohexane, 1-propenyl-	Hydrocarbons	环己烷，1-丙烯基	烃类	767.951	2.0155	5364-83-0	C9H16				1231	NA	NA	Level2	1120741	0	1154125	0	0	0	0	0	0
Cyclohexane, (2-ethyl-1-methyl-1-butenyl)-	Hydrocarbons	环己烷，（2-乙基-1-甲基-1-丁烯基）	烃类	1061.93	3.81575	74810-42-7	C13H24				1407.4	NA	NA	Level2	2708322	1745459	0	0	367045	0	0	223308	0
Cycloheptene, 1,2-dimethyl-	Hydrocarbons	环庚烯，1,2-二甲基	烃类	701.955	2.04767	20053-89-8	C9H16				1192.6	NA	NA	Level2	6496022	6109226	6635934	2388507	2447498	2569003	3266845	3943529	4269376
Cyclobutene, 2-propenylidene-	Hydrocarbons	环丁烯，2-亚丙烯基	烃类	623.96	1.748	52097-85-5	C7H8				1144.4	NA	NA	Level2	227379	0	0	0	119504	135798	0	0	451848
Cyclobutene	Hydrocarbons	环丁烯	烃类	1373.91	1.3995	822-35-5	C4H6				1609.35	NA	NA	Level2	0	0	0	0	0	0	652486	0	0
Cyclobutane, ethenyl-	Hydrocarbons	环丁烷，乙烯基	烃类	227.985	1.8545	2597-49-1	C6H10				816.7	NA	NA	Level2	197165	0	227854	0	0	0	0	255298	350364
Cyclopropene, 1-methyl-3-(2-methylcyclopropyl)-	Hydrocarbons	环丙烯，1-甲基-3-（2-甲基环丙基）	烃类	1769.89	2.436	61142-26-5	C8H12				1895.5	NA	NA	Level2	0	0	0	13083053	0	0	0	0	0
Cyclopropene	Hydrocarbons	环丙烯	烃类	545.965	0.651	2781-85-3	C3H4				1096	NA	NA	Level2	0	0	0	0	1181323	655505	0	0	0
Cyclopropane, ethenylmethylene-	Hydrocarbons	环丙烷，乙烯基亚甲基	烃类	1553.9	1.767	19995-92-7	C6H8				1734.8	NA	NA	Level2	0	491077	0	0	0	0	0	0	0
Cyclopropane, 1,1-dimethyl-2-(2,4-pentadienyl)-	Hydrocarbons	环丙烷，1,1-二甲基-2-（2,4-戊二烯基）	烃类	1079.93	1.849	61141-99-9	C10H16				1418.5	NA	NA	Level2	5015559	0	0	0	0	0	0	0	0
4-Decene, 4-methyl-, (E)-	Hydrocarbons	反式-4-甲基-4-癸烯	烃类	1709.89	1.552	60366-66-7	C11H22				1850	NA	NA	Level2	589944	685471	0	0	0	0	0	0	0
Bicyclobutylidene	Hydrocarbons	二环丁烯	烃类	1333.12	1.5112	6708-14-1	C8H12				1590.38	NA	NA	Level2	0	1989255	2322922	0	0	11208071	241054	0	0
E,Z-3-Ethylidenecyclohexene	Hydrocarbons	E、 Z-3-亚乙基环己烯	烃类	493.169	2.1152	16631-62-2	C8H12				1060.8	NA	NA	Level2	0	0	979272	383373	0	688882	870897	348274	0
E,Z-4-Ethylidenecyclohexene	Hydrocarbons	E， Z-4-亚乙基环己烯	烃类	511.468	2.09775	16631-66-6	C8H12				1072.78	NA	NA	Level2	0	0	0	759038	318440	0	0	905540	836395
Bi-2-cyclohexen-1-yl	Hydrocarbons	Bi-2-环己烯-1-基	烃类	980.937	1.7585	1541-20-4	C12H18				1357.4	NA	NA	Level2	0	0	0	0	0	0	0	0	1478967
1-Undecene, 9-methyl-	Hydrocarbons	9-甲基-1-十一碳烯	烃类	689.956	4.897	74630-41-4	C12H24				1185.2	NA	NA	Level2	0	0	0	0	0	339220	234764	0	0
1-Decene, 8-methyl-	Hydrocarbons	8-甲基-1-癸烯	烃类	590.962	4.5395	61142-79-8	C11H22				1123.95	NA	NA	Level2	0	0	183499	231060	0	0	458499	337826	0
1,3,5-Cycloheptatriene, 7-ethyl-	Hydrocarbons	7-乙基-1,3,5-环庚三烯	烃类	826.947	2.16917	17634-51-4	C9H12				1266.52	NA	NA	Level2	174742	2075761	191584	0	0	0	0	1886901	140890
6-Tridecene, 7-methyl-	Hydrocarbons	7-甲基-6-十三烯	烃类	899.942	4.934	24949-42-6	C14H28				1307.4	NA	NA	Level2	0	0	0	0	0	0	270333	0	147709
1-Octene, 7-methyl-	Hydrocarbons	7-甲基-1-辛烯	烃类	759.38	3.70543	13151-06-9	C9H18				1222.56	NA	NA	Level2	0	0	0	0	207883	0	222660	454109	0
1-Undecene, 7-methyl-	Hydrocarbons	7-甲基-1-十一碳烯	烃类	485.969	4.7	74630-42-5	C12H24				1056	NA	NA	Level2	0	0	0	0	0	0	219649	263246	0
5-Ethyl-1-nonene	Hydrocarbons	5-乙基-1-壬烯	烃类	1619.9	1.683	19780-74-6	C11H22				1782.6	NA	NA	Level2	0	0	0	0	0	0	0	436594	0
1,3-Cyclohexadiene, 5-ethyl-	Hydrocarbons	5-乙基-1,3-环己二烯	烃类	462.828	2.25757	40085-08-3	C8H12				1040.31	NA	NA	Level2	704264	1090911	1156010	265062	0	308894	0	438643	505525
5-Pentylcyclohexa-1,3-diene	Hydrocarbons	5-戊基-环己-1,3-二烯	烃类	1919.88	1.6085	56318-84-4	C11H18				2015	NA	NA	Level2	0	0	0	0	0	0	754696	683973	0
5-Undecen-3-yne, (Z)-	Hydrocarbons	5-十一碳烯-3-炔，（Z）	烃类	1870.38	1.62187	74744-30-2	C11H18				1975.55	NA	NA	Level2	1055972	2657944	1033882	381838	398640	0	239626	465391	482893
5-Undecene, 7-ethenyl-	Hydrocarbons	5-十一碳烯，7-乙烯基	烃类	1589.9	1.682	55976-07-3	C13H24				1760.9	NA	NA	Level2	3853644	0	0	0	0	0	0	0	0
5-Undecene, 5-methyl-, (Z)-	Hydrocarbons	5-十一碳烯，5-甲基-，（Z）	烃类	365.977	3.9045	57024-93-8	C12H24				968.4	NA	NA	Level2	0	0	0	693673	0	0	0	0	0
5-Undecene, 3-methyl-, (E)-	Hydrocarbons	5-十一碳烯，3-甲基-，（E）	烃类	785.95	4.2606	74630-67-4	C12H24				1241.4	NA	NA	Level2	810297	0	0	0	820388	695541	754935	0	1055402
2-Decene, 5-methyl-, (Z)-	Hydrocarbons	5-甲基-2-烯	烃类	435.972	3.794	74645-86-6	C11H22				1022.67	NA	NA	Level2	0	0	0	0	1089893	0	2547474	0	1087999
5-Methyl-2-hexene,c&t	Hydrocarbons	5-甲基-2-己烯	烃类	1901.88	1.484	3404-62-4	C7H14				2001.2	NA	NA	Level2	0	1098284588	0	0	0	0	145980942	16505998	0
1-Hexene, 5-methyl-	Hydrocarbons	5-甲基-1-己烯	烃类	807.948	4.40233	3524-73-0	C7H14				1253.97	NA	NA	Level2	0	0	0	225269	260358	0	0	215173	0
1-Hexene, 5,5-dimethyl-	Hydrocarbons	5,5-二甲基己-1-烯	烃类	1229.92	4.615	7116-86-1	C8H16				1512	NA	NA	Level2	0	188422	0	0	0	0	0	0	0
5,5-Dimethyl-1,3-hexadiene	Hydrocarbons	5,5-二甲基-1,3-己二烯	烃类	461.97	2.3735	1515-79-3	C8H14				1040	NA	NA	Level2	91794	0	0	0	0	0	0	0	274710
4-Ethyl-4-methyl-1-hexene	Hydrocarbons	4-乙基-4-甲基己-1-烯	烃类	791.949	5.661	90674-67-2	C9H18				1244.8	NA	NA	Level2	0	0	0	0	0	0	6622612	0	0
4-Methylenecyclopentene	Hydrocarbons	4-亚甲基环戊烯	烃类	338.978	1.9525	14548-32-4	C6H8				930.85	NA	NA	Level2	0	287800	0	0	323645	0	0	0	0
4-Octene, 2,6-dimethyl-, [S-(E)]-	Hydrocarbons	4-辛烯，2,6-二甲基-，[S-（E）]	烃类	1499.9	1.68	62960-76-3	C10H20				1695.8	NA	NA	Level2	0	0	0	0	0	0	404397	0	0
4-Octene, 2,3,6,7-tetramethyl-	Hydrocarbons	4-辛烯，2,3,6,7-四甲基	烃类	815.948	1.639	63830-66-0	C12H24				1258.6	NA	NA	Level2	0	1224014	0	0	0	0	0	0	0
4-Undecene, 5-methyl-, (Z)-	Hydrocarbons	4-十一碳烯，5-甲基-，（Z）	烃类	773.95	4.552	74630-69-6	C12H24				1234.5	NA	NA	Level2	0	1712729	0	0	0	0	0	0	0
4-Undecene, 3-methyl-, (E)-	Hydrocarbons	4-十一碳烯，3-甲基-，（E）	烃类	689.956	4.907	74630-59-4	C12H24				1185.2	NA	NA	Level2	0	0	0	425645	0	0	0	0	0
4-Nonene, 3-methyl-, (Z)-	Hydrocarbons	4-壬烯，3-甲基-，（Z）	烃类	341.978	3.108	63830-69-3	C10H20				947.4	NA	NA	Level2	0	0	1226538	0	0	0	0	0	0
4-Nonene, 2,3,3-trimethyl-, (Z)-	Hydrocarbons	4-壬烯，2,3,3-三甲基-，（Z）	烃类	866.345	3.914	63830-68-2	C12H24				1287.94	NA	NA	Level2	684309	400738	0	0	110147	0	0	165615	216852
Cyclopentene, 4-methyl-	Hydrocarbons	4-甲基环戊烯	烃类	806.948	1.714	1759-81-5	C6H10				1253.45	NA	NA	Level2	0	0	0	0	2397764	0	434639	0	0
1-Octene, 4-methyl-	Hydrocarbons	4-甲基-1-辛烯	烃类	791.949	5.663	13151-12-7	C9H18				1244.8	NA	NA	Level2	0	3660276	0	0	0	0	0	0	0
1-Undecene, 4-methyl-	Hydrocarbons	4-甲基-1-十一碳烯	烃类	509.967	5.5138	74630-39-0	C12H24				1072	NA	NA	Level2	5020734	3379417	0	0	6318196	5381545	0	8206324	0
1-Hexene, 4-methyl-	Hydrocarbons	4-甲基-1-己烯	烃类	371.976	1.6025	3769-23-1	C7H14				971.8	NA	NA	Level2	0	0	0	0	0	0	0	914446	327539
1,4-Hexadiene, 4-methyl-	Hydrocarbons	4-甲基-1,4-己二烯	烃类	311.98	2.05333	1116-90-1	C7H12				921.067	NA	NA	Level2	0	0	0	1198789	0	1714455	0	0	637265
4-Methyl-1,4-heptadiene	Hydrocarbons	4-甲基-1,4-庚二烯	烃类	1663.9	1.68133	13857-55-1	C8H14				1817.33	NA	NA	Level2	0	0	0	7224371	0	0	0	6182290	6013234
4-Decen-6-yne, (E)-	Hydrocarbons	4-癸烯-6-炔，（E）	烃类	1119.93	2.24017	13343-77-6	C10H16				1449.63	NA	NA	Level2	0	3788798	3820677	6084487	5108168	514190	8968242	0	0
4-Decene, 2,2-dimethyl-, (Z)-	Hydrocarbons	4-癸烯，2,2-二甲基-，（Z）	烃类	1277.92	1.472	55499-03-1	C12H24				1544	NA	NA	Level2	0	0	289509	0	0	0	0	0	0
3-Heptene, 4-propyl-	Hydrocarbons	4-丙基-3-庚烯	烃类	967.653	2.52014	4485-13-6	C10H20				1349.97	NA	NA	Level2	21736772	36196807	0	15352671	10313984	3527644	0	0	1175260
1-Nonene, 4,6,8-trimethyl-	Hydrocarbons	4,6,8-三甲基-1-壬烯	烃类	546.822	4.55514	54410-98-9	C12H24				1094.24	NA	NA	Level2	736208	0	0	1060339	1126090	0	485431	1422090	437731
2,6-Octadiene, 4,5-dimethyl-	Hydrocarbons	4,5-二甲基辛-2,6-二烯	烃类	842.346	2.0316	18476-57-8	C10H18				1273.32	NA	NA	Level2	272811	0	289925	248743	298389	316518	0	0	0
1-Hexene, 4,5-dimethyl-	Hydrocarbons	4,5-二甲基-1-己烯	烃类	773.95	2.366	16106-59-5	C8H16				1234.5	NA	NA	Level2	0	0	0	0	0	0	0	106892	0
Cyclohexene, 4,4-dimethyl-	Hydrocarbons	4,4-二甲基环己烯	烃类	833.947	2.064	14072-86-7	C8H14				1269	NA	NA	Level2	0	0	0	0	2809941	0	0	0	0
1-Pentene, 4,4-dimethyl-	Hydrocarbons	4,4-二甲基-1-戊烯	烃类	1497.9	1.79867	762-62-9	C7H14				1709.53	NA	NA	Level2	0	0	0	0	0	0	376423	0	730677
3-Ethyl-4-methyl-2-pentene	Hydrocarbons	3-乙基-4-甲基-2-戊烯	烃类	407.974	2.098	19780-68-8	C8H16				1004	NA	NA	Level2	0	0	711034	0	0	0	0	0	0
3-Heptene, 3-ethyl-	Hydrocarbons	3-乙基-3-庚烯	烃类	257.983	2.808	74764-46-8	C9H18				858.3	NA	NA	Level2	0	0	0	0	0	266331	0	0	0
1,4-Hexadiene, 3-ethyl-	Hydrocarbons	3-乙基-1,3-己二烯	烃类	515.967	2.115	2080-89-9	C8H14				1076	NA	NA	Level2	0	553453	0	0	0	0	0	0	0
3-Methylenecyclohexene	Hydrocarbons	3-亚甲基环己烯	烃类	1193.92	2.147	1888-90-0	C7H10				1488.9	NA	NA	Level2	0	0	0	4291927	4892212	0	0	0	0
3-Methylenecycloheptene	Hydrocarbons	3-亚甲基环庚烯	烃类	695.955	2.105	34564-56-2	C8H12				1188.9	NA	NA	Level2	0	0	123016	0	0	0	0	0	0
3-Undecen-5-yne, (E)-	Hydrocarbons	3-十一碳烯-5-炔，（E）	烃类	1748.89	1.70775	74744-29-9	C11H18				1896.75	NA	NA	Level2	2130245	0	2746439	0	0	1129661	2136398	0	0
3-Undecene, 7-methyl-, (Z)-	Hydrocarbons	3-十一碳烯，7-甲基-，（Z）	烃类	1391.91	1.647	74630-49-2	C12H24				1620.8	NA	NA	Level2	0	0	0	0	0	0	0	0	4814310
1-Pentene, 3-methyl-	Hydrocarbons	3-甲基-1-戊烯	烃类	387.975	1.55978	760-20-3	C6H12				986.867	NA	NA	Level2	2303841	1667163	1968850	1307752	943503	1457348	964560	415465	3411412
1-Hexene, 3-methyl-	Hydrocarbons	3-甲基-1-己烯	烃类	1853.88	1.5155	3404-61-3	C7H14				1961.9	NA	NA	Level2	1110688392	0	0	0	0	0	1239909595	0	0
1,5-Hexadiene, 3-methyl-	Hydrocarbons	3-甲基-1,5-己二烯	烃类	815.948	1.884	1541-33-9	C7H12				1258.6	NA	NA	Level2	10794258	0	0	0	0	0	0	0	0
1,5-Cyclooctadiene, 3-methyl-	Hydrocarbons	3-甲基-1,5-环辛二烯	烃类	1055.93	2.05	56564-88-6	C9H14				1403.7	NA	NA	Level2	0	0	4169542	0	0	0	0	0	0
1,4-Heptadiene, 3-methyl-	Hydrocarbons	3-甲基-1,4-庚二烯	烃类	1148.33	1.7706	1603-01-6	C8H14				1466.56	NA	NA	Level2	87145868	0	0	2403840	0	964149	0	1769535	0
3-Cyclopentylcyclopentene	Hydrocarbons	3-环戊基环戊烯	烃类	305.98	4.09	2690-17-7	C10H16				915.8	NA	NA	Level2	0	0	0	0	0	0	0	1064112	0
3-Heptene, 4-ethyl-	Hydrocarbons	3-庚烯，4-乙基	烃类	329.979	3.0605	33933-74-3	C9H18				936.8	NA	NA	Level2	0	1047000	693084	0	0	0	0	0	0
3-[(Z)-1-Butenyl]-4-vinylcyclopentene	Hydrocarbons	3-[（Z）-1-丁烯基]-4-乙烯基环戊烯	烃类	1685.89	1.797	52886-04-1	C11H16				1831.8	NA	NA	Level2	0	49453829	0	0	0	0	0	0	0
Bicyclo[3.1.1]hept-2-ene, 3,6,6-trimethyl-	Hydrocarbons	3,6,6-三甲基-双环(3.1.1)庚-2-烯	烃类	791.949	2.4765	4889-83-2	C10H16				1244.8	NA	NA	Level2	0	0	0	0	0	755730	0	1357001	0
3,5-Octadiene, 4,5-diethyl-3,6-dimethyl-	Hydrocarbons	3,5-辛二烯，4,5-二乙基-3,6-二甲基	烃类	1745.89	1.846	61233-79-2	C14H26				1877.3	NA	NA	Level2	462505	0	459597	0	0	0	0	0	0
3,5-Dimethyl-3-heptene	Hydrocarbons	3,5-二甲基-3-庚烯	烃类	296.981	2.938	59643-68-4	C9H18				901.75	NA	NA	Level2	0	0	0	0	0	462673	349037	0	0
1-Hexene, 3,5-dimethyl-	Hydrocarbons	3,5-二甲基-1-己烯	烃类	663.958	1.82633	7423-69-0	C8H16				1166.73	NA	NA	Level2	0	6496587	0	0	0	2962937	0	0	265628
1-Hexene, 3,5,5-trimethyl-	Hydrocarbons	3,5,5-三甲基-1-己烯	烃类	548.965	4.777	4316-65-8	C9H18				1095.95	NA	NA	Level2	0	0	0	190807	344487	0	0	0	0
1-Pentene, 3,4-dimethyl-	Hydrocarbons	3,4-二甲基-1-戊烯	烃类	977.937	1.726	7385-78-6	C7H14				1355.6	NA	NA	Level2	0	0	0	0	0	0	0	0	566171
1-Hexene, 3,4-dimethyl-	Hydrocarbons	3,4-二甲基-1-己烯	烃类	605.961	2.11933	16745-94-1	C8H16				1126.42	NA	NA	Level2	1686798	0	0	0	0	0	0	1830660	0
1-Hexene, 3,4,5-trimethyl-	Hydrocarbons	3,4,5-三甲基-1-己烯	烃类	1424.91	1.925	56728-10-0	C9H18				1643.75	NA	NA	Level2	0	309555	0	0	0	0	0	0	583566
3,3-Dimethyl-6-methylenecyclohexene	Hydrocarbons	3,3-二甲基-6-亚甲基环己烯	烃类	1715.89	1.47333	20185-16-4	C9H14				1854.5	NA	NA	Level2	0	1673701	0	0	382940	0	0	0	897196
1-Octene, 3,3-dimethyl-	Hydrocarbons	3,3-二甲基-1-辛烯	烃类	1133.93	1.9165	74511-51-6	C10H20				1451.9	NA	NA	Level2	0	0	0	0	0	0	537876	0	811748
1-Pentene, 3,3-dimethyl-	Hydrocarbons	3,3-二甲基-1-戊烯	烃类	1331.91	1.874	3404-73-7	C7H14				1580	NA	NA	Level2	0	0	0	0	0	215034	0	0	0
1-Hexene, 3,3-dimethyl-	Hydrocarbons	3,3-二甲基-1-己烯	烃类	1133.93	1.916	3404-77-1	C8H16				1451.9	NA	NA	Level2	0	0	0	0	0	0	0	853496	0
1-Hexene, 3,3,5-trimethyl-	Hydrocarbons	3,3,5-三甲基-1-己烯	烃类	467.97	4.672	13427-43-5	C9H18				1044	NA	NA	Level2	0	0	0	0	0	0	0	0	194165
Cyclohexene, 3-(2-propynyl)-	Hydrocarbons	3-（2-丙炔基）环己烯	烃类	1043.93	2.0145	55956-43-9	C9H12				1397.95	NA	NA	Level2	0	0	0	0	6769223	772104	0	0	0
Hexane, 3-methyl-4-methylene-	Hydrocarbons	2-乙基-3-甲基-1-戊烯	烃类	239.985	2.529	3404-67-9	C8H16				833.3	NA	NA	Level2	0	1930055	0	0	0	0	0	0	0
Undecane, 3-methylene-	Hydrocarbons	2-乙基-1-癸烯	烃类	949.44	4.30925	71138-64-2	C12H24				1340.17	NA	NA	Level2	459508	0	914035	908097	0	503740	0	0	0
2-Undecene, 3-methyl-, (Z)-	Hydrocarbons	2-十一碳烯，3-甲基-，（Z）	烃类	950.94	4.295	57024-90-5	C12H24				1341.05	NA	NA	Level2	0	774495	0	0	543831	0	0	0	0
2-Nonen-4-yne, (Z)-	Hydrocarbons	2-壬烯-4-炔，（Z）	烃类	1535.9	1.578	56392-46-2	C9H14				1721.7	NA	NA	Level2	0	0	0	0	0	0	0	4673884	0
2-Nonen-4-yne, (E)-	Hydrocarbons	2-壬烯-4-炔，（E）	烃类	1535.9	1.584	56392-49-5	C9H14				1721.7	NA	NA	Level2	0	0	1950254	0	0	5144496	0	0	0
Bicyclo[2.2.1]hept-2-ene, 1-methyl-	Hydrocarbons	2-降冰片烯，1-甲基	烃类	680.957	2.541	822-73-1	C8H12				1178.2	NA	NA	Level2	0	473659	0	0	0	0	0	0	0
Bicyclo[2.2.1]hept-2-ene, 2-methyl-	Hydrocarbons	2-甲基双环[2.2.1]庚-2-烯	烃类	419.973	2.228	694-92-8	C8H12				1012	NA	NA	Level2	0	0	490541	0	0	0	0	0	0
3-Decene, 2-methyl-, (Z)-	Hydrocarbons	2-甲基-3-烯	烃类	533.966	4.124	55499-05-3	C11H22				1088	NA	NA	Level2	0	0	0	0	0	0	0	0	994444
2-Methyl-1-octen-3-yne	Hydrocarbons	2-甲基-1-辛烯-3-炔	烃类	879.944	2.09533	17603-76-8	C9H14				1295.83	NA	NA	Level2	0	0	244301	369445	0	0	0	0	0
1-Penten-3-yne, 2-methyl-	Hydrocarbons	2-甲基-1-戊烯-3-炔	烃类	557.964	2.186	926-55-6	C6H8				1103.4	NA	NA	Level2	0	4492713	0	283947	0	0	0	0	0
2-Methyl-1-nonene-3-yne	Hydrocarbons	2-甲基-1-壬烯-3-炔	烃类	953.942	2.3895	70058-00-3	C10H16				1340.75	NA	NA	Level2	10383723	11456799	11153926	0	0	0	8836564	10399026	8977918
1-Heptene, 2-methyl-	Hydrocarbons	2-甲基-1-庚烯	烃类	215.986	2.273	15870-10-7	C8H16				800	NA	NA	Level2	0	0	0	0	0	0	2069027	0	0
1,5-Hexadiene, 2-methyl-	Hydrocarbons	2-甲基-1,5-己二烯	烃类	1220.92	1.6005	4049-81-4	C7H12				1506.3	NA	NA	Level2	0	0	0	8088919	0	0	0	0	7312974
1,4-Hexadiene, 2-methyl-	Hydrocarbons	2-甲基-1,4-己二烯	烃类	305.98	2.05533	1119-14-8	C7H12				915.8	NA	NA	Level2	0	0	0	0	0	0	3460116	3214954	2778206
1,3-Pentadiene, 2-methyl-, (E)-	Hydrocarbons	2-甲基-1,3-戊二烯	烃类	995.936	1.608	926-54-5	C6H10				1366.7	NA	NA	Level2	0	0	0	0	0	0	0	0	9814076
2-METHYL-CYCLOHEXA-1,3-DIENE	Hydrocarbons	2-甲基-1,3-环己二烯	烃类	425.973	2.059	1489-57-2	C7H10				1016	NA	NA	Level2	0	0	0	0	0	0	0	0	792762
2-Decene, 8-methyl-, (Z)-	Hydrocarbons	2-癸烯，8-甲基-，（Z）	烃类	1697.89	1.7445	74630-25-4	C11H22				1840.9	NA	NA	Level2	0	0	0	237288	0	0	0	0	0
2-Decene, 7-methyl-, (Z)-	Hydrocarbons	2-癸烯，7-甲基-，（Z）	烃类	893.943	4.26743	74630-23-2	C11H22				1304.1	NA	NA	Level2	0	786297	0	262366	362841	299273	284461	289462	188291
2-Decene, 4-methyl-, (Z)-	Hydrocarbons	2-癸烯，4-甲基-，（Z）	烃类	737.953	1.918	74630-30-1	C11H22				1213.8	NA	NA	Level2	0	242997	0	0	0	0	0	0	0
Nonane, 5-methylene-	Hydrocarbons	2-丁基-1-己烯	烃类	432.829	3.70957	6795-79-5	C10H20				1020.57	NA	NA	Level2	445107	211703	525836	847990	0	697621	720208	0	889019
2-Butyl-1-decene	Hydrocarbons	2-丁基-1-癸烯	烃类	503.968	4.136	51655-65-3	C14H28				1068	NA	NA	Level2	796525	0	0	0	0	0	0	0	0
1-Octene, 2,7-dimethyl-	Hydrocarbons	2,7-二甲基-1-辛烯	烃类	401.974	3.5735	33718-03-5	C10H20				1000	NA	NA	Level2	0	597034	0	861803	0	0	0	0	0
2,6-Octadiene, 4-methyl-	Hydrocarbons	2,6-辛二烯，4-甲基	烃类	677.957	3.439	74498-94-5	C9H16				1177.8	NA	NA	Level2	0	166775	0	0	0	0	0	0	0
3-Heptene, 2,6-dimethyl-	Hydrocarbons	2,6-二甲基庚-3-烯	烃类	641.959	2.253	2738-18-3	C9H18				1155.6	NA	NA	Level2	0	0	0	391194	0	0	0	0	0
1-Octene, 2,6-dimethyl-	Hydrocarbons	2,6-二甲基-1-辛烯	烃类	413.974	3.55333	6874-29-9	C10H20				1008	NA	NA	Level2	1126280	1080932	784506	0	2498831	2239266	2700278	0	0
1,5-Hexadiene, 2,5-dimethyl-3-methylene-	Hydrocarbons	2,5-二甲基-3-亚甲基-1,5-己二烯	烃类	1715.89	1.4744	59131-13-4	C9H14				1854.5	NA	NA	Level2	1747252	0	1393626	1419914	0	512442	0	596581	0
1-Hexene, 2,5-dimethyl-	Hydrocarbons	2,5-二甲基-1-己烯	烃类	221.986	2.247	6975-92-4	C8H16				808.3	NA	NA	Level2	0	545248	0	0	2270992	0	0	0	0
1,5-Hexadiene, 2,5-dimethyl-	Hydrocarbons	2,5-二甲基-1,5-己二烯	烃类	881.193	1.6975	627-58-7	C8H14				1292.09	NA	NA	Level2	2814862	3080273	4020765	2508242	0	2960536	2787005	3386089	0
1-Hexene, 2,5,5-trimethyl-	Hydrocarbons	2,5,5-三甲基-1-己烯	烃类	1313.92	1.67	62185-56-2	C9H18				1568	NA	NA	Level2	0	0	0	0	0	1874988	0	0	0
1,6-Heptadiene, 2,5,5-trimethyl-	Hydrocarbons	2,5,5-三甲基-1,6-庚二烯	烃类	1475.91	1.499	62238-28-2	C10H18				1679.2	NA	NA	Level2	0	0	19458504	0	0	0	0	0	0
2,4-Nonadiene, (E,E)-	Hydrocarbons	2,4-壬二烯	烃类	548.632	2.79589	56700-78-8	C9H16				1097.78	NA	NA	Level2	761292	818057	0	666095	507970	0	971827	1037470	992485
2-Pentene, 2,4-dimethyl-	Hydrocarbons	2,4-二甲基-2-戊烯	烃类	1115.92	2.32625	625-65-0	C7H14				1442.22	NA	NA	Level2	445171	0	0	102291	0	0	149979	165807	0
2-Decene, 2,4-dimethyl-	Hydrocarbons	2,4-二甲基-2-癸烯	烃类	1469.91	1.933	74421-03-7	C12H24				1675	NA	NA	Level2	0	0	0	197511	0	0	0	0	0
1-Decene, 2,4-dimethyl-	Hydrocarbons	2,4-二甲基-1-癸烯	烃类	392.975	2.1015	55170-80-4	C12H24				992.1	NA	NA	Level2	0	0	0	0	0	0	261849	0	0
2,4-Dimethyl 1,4-pentadiene	Hydrocarbons	2,4-二甲基-1,4-戊二烯	烃类	1031.93	3.925	4161-65-3	C7H12				1388.9	NA	NA	Level2	0	0	768882	0	0	0	0	0	0
2,4,6-Trimethyl-1-nonene	Hydrocarbons	2,4,6-三甲基-1-壬烯	烃类	479.969	4.08517	55771-40-9	C12H24				1046.15	NA	NA	Level2	0	0	0	0	0	0	97487	0	633721
2,4,4-Trimethyl-1-hexene	Hydrocarbons	2,4,4-三甲基-1-己烯	烃类	1313.92	1.664	51174-12-0	C9H18				1568	NA	NA	Level2	0	0	0	0	0	0	4958717	0	0
2,3-Dimethyl-1-hexene	Hydrocarbons	2,3-二甲基己-1-烯	烃类	335.978	3.115	16746-86-4	C8H16				942.1	NA	NA	Level2	0	0	0	2538321	0	0	0	0	0
2,3-Dimethyl-2-heptene	Hydrocarbons	2,3-二甲基-2-庚烯	烃类	355.477	3.1385	3074-64-4	C9H18				959.225	NA	NA	Level2	545988	0	716752	0	0	660558	797556	0	0
2-Butene, 2,3-dimethyl-	Hydrocarbons	2,3-二甲基-2-丁烯	烃类	2069.87	1.44	563-79-1	C6H12				2140	NA	NA	Level2	0	1436176	0	0	0	0	0	0	0
1-Butene, 2,3-dimethyl-	Hydrocarbons	2,3-二甲基-1-丁烯	烃类	2069.87	1.44	563-78-0	C6H12				2140	NA	NA	Level2	0	0	0	0	915750	0	0	0	0
1,3-Pentadiene, 2,3-dimethyl-	Hydrocarbons	2,3-二甲基-1,3-戊二烯	烃类	317.98	2.063	1113-56-0	C7H12				926.3	NA	NA	Level2	0	0	0	244242	0	0	0	0	0
2,3-Dimethyl-cyclohexa-1,3-diene	Hydrocarbons	2,3-二甲基-1,3-环己二烯	烃类	363.977	2.387	4430-91-5	C8H12				966.667	NA	NA	Level2	0	12895716	8631734	0	1583692	0	0	0	0
1,6-Heptadiene, 2,3,6-trimethyl-	Hydrocarbons	2,3,6-三甲基-1,6-庚二烯	烃类	347.978	3.089	74421-35-5	C10H18				952.6	NA	NA	Level2	545410	0	0	0	0	0	0	0	0
1-Pentene, 2,3,3-trimethyl-	Hydrocarbons	2,3,3-三甲基-1-戊烯	烃类	263.983	2.804	560-23-6	C8H16				866.7	NA	NA	Level2	0	0	664184	0	0	0	0	0	0
1,4-Pentadiene, 2,3,3-trimethyl-	Hydrocarbons	2,3,3-三甲基-1,4-戊二烯	烃类	956.938	2.0225	756-02-5	C8H14				1342.55	NA	NA	Level2	0	0	0	0	0	0	0	0	4283844
1-Ethyl-5-methylcyclopentene	Hydrocarbons	1-乙基-5-甲基环戊烯	烃类	329.979	2.57	97797-57-4	C8H14				936.8	NA	NA	Level2	0	0	269890	0	0	296331	0	0	0
Methyl ethyl cyclopentene	Hydrocarbons	1-乙基-2-甲基环戊烯	烃类	1259.92	1.5995	19780-56-4	C8H14				1532.15	NA	NA	Level2	0	0	0	0	5292252	3188002	0	0	0
1-Octen-4-yne	Hydrocarbons	1-辛烯-4-炔	烃类	1415.91	1.47	24612-83-7	C8H12				1637.5	NA	NA	Level2	1819237	0	0	0	0	0	0	0	0
1-Penten-3-yne	Hydrocarbons	1-戊烯-3-炔	烃类	185.988	1.465	646-05-9	C5H6				728.6	NA	NA	Level2	0	0	0	0	0	0	337617	0	0
1-Nonen-4-yne	Hydrocarbons	1-壬烯-4-炔	烃类	731.953	2.30311	31508-12-0	C9H14				1210.3	NA	NA	Level2	3556177	3418324	3977980	5209418	4478675	5212243	8640363	8216904	8807712
1-Nonen-3-yne	Hydrocarbons	1-壬烯-3-炔	烃类	587.962	2.398	57223-18-4	C9H14				1122.2	NA	NA	Level2	0	0	0	0	0	0	259861	0	243571
1,4-Cyclohexadiene, 1-methyl-	Hydrocarbons	1-甲基-1,4-环己二烯	烃类	443.971	1.92825	4313-57-9	C7H10				1025.8	NA	NA	Level2	3605207	0	0	1002122	0	735478	216522	0	0
1-Hexen-3-yne	Hydrocarbons	1-己烯-3-炔	烃类	1391.91	1.534	13721-54-5	C6H8				1620.8	NA	NA	Level2	0	0	0	0	0	0	0	17969453	0
1-Decen-3-yne	Hydrocarbons	1-癸烯-3-炔	烃类	791.949	2.478	33622-26-3	C10H16				1244.8	NA	NA	Level2	0	0	0	0	0	0	3825416	0	0
1-Hepten-6-yne	Hydrocarbons	1-庚烯-6-炔	烃类	275.982	1.94	65939-59-5	C7H10				883.3	NA	NA	Level2	0	0	0	0	0	0	0	3236534	0
1-Heptene, 4-methyl-	Hydrocarbons	1-庚烯，4-甲基	烃类	221.986	2.287	13151-05-8	C8H16				808.3	NA	NA	Level2	0	0	0	0	1184205	765731	0	0	0
1-Buten-3-yne	Hydrocarbons	1-丁烯-3-炔	烃类	1181.92	1.378	689-97-4	C4H4				1481.5	NA	NA	Level2	557774	524048	0	0	207791	0	0	0	0
11-Tricosene	Hydrocarbons	11-二十三碳烯	烃类	1229.92	5.34133	52078-56-5	C23H46				1512	NA	NA	Level2	0	0	0	0	0	0	296376	0	205213
1,7-Octadiene, 3-methylene-	Hydrocarbons	1,7-辛二烯，3-亚甲基	烃类	1562.9	1.727	68695-13-6	C9H14				1749.45	NA	NA	Level2	0	0	0	0	0	213673	1011389	0	0
1,7-Octadiene	Hydrocarbons	1,7-辛二烯	烃类	299.981	2.304	3710-30-3	C8H14				910.5	NA	NA	Level2	0	0	0	0	558099	0	0	0	0
Bicyclo[2.2.1]hept-2-ene, 1,7,7-trimethyl-	Hydrocarbons	1,7,7-三甲雙環[2.2.1]庚-2-烯	烃类	1067.93	1.79825	464-17-5	C10H16				1411.1	NA	NA	Level2	687575	0	0	343885	0	0	399676	426999	0
Cyclohexene, 1,6-dimethyl-	Hydrocarbons	1,6-二甲基环己烯	烃类	1025.93	1.8545	1759-64-4	C8H14				1386.5	NA	NA	Level2	0	0	377531	0	0	0	0	0	2064242
1,5-Heptadiene, 3,3-dimethyl-, (E)-	Hydrocarbons	1,5-庚二烯，3,3-二甲基-，（E）	烃类	1745.89	2.055	67682-47-7	C9H16				1877.3	NA	NA	Level2	0	0	246096	0	0	0	0	0	0
Cyclopentene, 1,5-dimethyl-	Hydrocarbons	1,5-二甲基环戊烯	烃类	1025.93	1.541	16491-15-9	C7H12				1385.2	NA	NA	Level2	0	205243	0	0	0	0	0	0	0
1,4-Pentadiene, 3-ethenyl-	Hydrocarbons	1,4-戊二烯，3-乙烯基	烃类	1058.93	1.698	26456-63-3	C7H10				1405.55	NA	NA	Level2	0	0	5889460	0	0	0	0	0	3392085
1,4-Undecadiene, (E)-	Hydrocarbons	1,4-十一碳二烯	烃类	827.947	3.1192	55976-13-1	C11H20				1265.5	NA	NA	Level2	0	0	0	0	469361	563539	1016875	975724	977520
1,4-Hexadiene	Hydrocarbons	1,4-己二烯	烃类	1109.93	1.444	592-45-0	C6H10				1437	NA	NA	Level2	0	0	0	0	0	0	0	330509	0
1,4-Cyclooctadiene, (Z,Z)-	Hydrocarbons	1,4-环辛二烯	烃类	785.95	1.679	16327-22-3	C8H12				1241.4	NA	NA	Level2	0	0	0	0	0	0	0	0	196917
1,4-Cyclohexadiene, 1-ethyl-	Hydrocarbons	1,4-环己二烯，1-乙基	烃类	557.964	2.28175	19841-74-8	C8H12				1099.38	NA	NA	Level2	1096027	579737	893316	0	0	0	181366	0	0
1,4-Cyclohexadiene, 1,2-dimethyl-	Hydrocarbons	1,4-环己二烯，1,2-二甲基	烃类	524.216	2.28	17351-28-9	C8H12				1080.75	NA	NA	Level2	1072913	197564	338574	450809	470977	0	291859	314235	306280
1,3-Pentadiene, (Z)-	Hydrocarbons	1,3-戊二烯，（Z）	烃类	233.985	2.814	1574-41-0	C5H8				825	NA	NA	Level2	0	1768603	0	0	0	0	0	0	0
C2H5CH=CHCH=CH2	Hydrocarbons	1,3-己二烯	烃类	1109.93	1.446	592-48-3	C6H10				1437	NA	NA	Level2	289730	0	0	0	0	0	0	0	0
1,3-Cyclopentadiene, 5,5-dimethyl-	Hydrocarbons	1,3-环戊二烯，5,5-二甲基	烃类	1241.92	1.497	4125-18-2	C7H10				1520	NA	NA	Level2	0	0	0	0	0	0	0	0	14861264
1,3-Heptadiene, 5,5-dimethyl-	Hydrocarbons	1,3-庚二烯，5,5-二甲基	烃类	1175.92	1.765	24618-86-8	C9H16				1477.8	NA	NA	Level2	1625217	0	0	0	0	0	0	0	0
1,3,6-Octatriene, (Z,E)-	Hydrocarbons	1,3,6-辛三烯，（Z，E）	烃类	1307.92	1.631	22038-68-2	C8H12				1564	NA	NA	Level2	0	0	0	0	7602148	0	0	0	0
1,3,5-Hexatriene, (Z)-	Hydrocarbons	1,3,5-己三烯，（Z）	烃类	251.984	1.667	2612-46-6	C6H8				850	NA	NA	Level2	0	0	0	0	0	776617	1257489	961329	1467506
1,2-Dipentylcyclopropene	Hydrocarbons	1,2-二戊基环丙烯	烃类	1061.93	3.82	54467-84-4	C13H24				1407.4	NA	NA	Level2	0	0	0	773521	0	0	0	0	0
Cyclohexene, 1,2-dimethyl-	Hydrocarbons	1,2-二甲基环己烯	烃类	1171.92	1.70567	1674-10-8	C8H14				1475.5	NA	NA	Level2	0	0	0	0	0	0	0	272901	269832
1,3-Cyclopentadiene, 1,2-dimethyl-	Hydrocarbons	1,2-二甲基-1,3-环戊二烯	烃类	479.969	1.917	4784-86-5	C7H10				1052	NA	NA	Level2	0	0	0	0	1478902	0	0	0	0
1,3-Cyclopentadiene, 1,2,3,4,5-pentamethyl-	Hydrocarbons	1,2,3,4,5-五甲基环戊二烯	烃类	958.439	2.1425	4045-44-7	C10H16				1343.62	NA	NA	Level2	0	203237	0	0	0	0	217128	211542	0
Cyclopropane, 1,1'-ethenylidenebis-	Hydrocarbons	1,1-二环丙基乙烯	烃类	1091.93	1.651	822-93-5	C8H12				1425.9	NA	NA	Level2	0	21687669	0	0	0	0	0	0	0
Cyclopropane, 1-ethenyl-2-hexenyl-, [1a,2betaÃÂbetaÃÂ(E)]-(betaÃÂbetaÃÂ±)-	Hydrocarbons	1-（2-乙烯基环丙基）-1-己烯	烃类	617.961	2.6775	22822-99-7	C11H18				1138.6	NA	NA	Level2	3293434	0	0	0	0	0	0	0	0
(Z),(Z)-2,4-Hexadiene	Hydrocarbons	（Z） ，（Z）-2,4-己二烯	烃类	209.987	1.668	6108-61-8	C6H10				785.7	NA	NA	Level2	0	0	0	6703185	0	0	9471983	9978189	10182975
1,6-Octadiene, 5,7-dimethyl-, (R)-	Hydrocarbons	（R） -5,7-二甲基八-1,6-二烯	烃类	1307.92	1.883	85006-04-8	C10H18				1564	NA	NA	Level2	0	0	27448553	0	0	0	0	0	0
5,7-Dodecadiene, (Z,Z)-	Hydrocarbons	（5Z，7Z）-十二烷基-5,7-二烯	烃类	1553.9	1.971	6108-62-9	C12H22				1734.8	NA	NA	Level2	0	374911	0	0	0	0	0	0	0
1,4-Hexadiene, 2,3-dimethyl-	Hydrocarbons	（4E）-2,3-二甲基六-1,4-二烯	烃类	897.942	1.699	18669-52-8	C8H14				1306.17	NA	NA	Level2	1045918	1259387	0	0	0	0	0	481986	0
3-Undecene, 9-methyl-, (Z)-	Hydrocarbons	（3Z）-9-甲基-3-十一碳烯	烃类	689.956	4.894	74630-50-5	C12H24				1185.2	NA	NA	Level2	0	0	0	0	0	0	0	415545	0
4-Octene, 2,3,7-trimethyl-, [S-(E)]-	Hydrocarbons	(3S,4E)-2,3,7-三甲基-4-辛烯	烃类	605.962	3.191	52763-13-0	C11H22				1133.3	NA	NA	Level2	0	0	0	0	0	0	189276	0	0
3-Nonene, 3-methyl-, (E)-	Hydrocarbons	（3E）-3-甲基-3-壬烯	烃类	359.977	3.664	69405-42-1	C10H20				963.2	NA	NA	Level2	0	0	0	0	0	0	0	0	302508
1,E-11,Z-13-Octadecatriene	Hydrocarbons	（11E，13Z）-1,11,13-十八碳三烯	烃类	2411.85	3.315	80625-36-1	C18H32				2425	NA	NA	Level2	0	0	0	991043	0	0	0	0	0
1-Butyne, 3-chloro-	Hydrocarbons	3-氯-1-丁烯	烃类	225.985	1.47233	21020-24-6	C4H5Cl				791	NA	NA	Level2	0	2140871	0	0	0	0	3119029	1224571	0
1-Butyne, 3-methyl-	Hydrocarbons	3-甲基-1-丁烯	烃类	989.938	1.39775	598-23-2	C5H8				1362.95	NA	NA	Level2	0	0	0	21069716	0	687914	0	1564655	1028357
1-Butyne	Hydrocarbons	1-丁烯	烃类	281.982	1.529	107-00-6	C4H6				891.7	NA	NA	Level2	0	0	0	0	0	0	0	919026	0
1,6-Heptadiyne	Hydrocarbons	1,6-庚二烯	烃类	572.963	1.905	2396-63-6	C7H8				1110.6	NA	NA	Level2	0	0	0	0	0	0	0	106182	0
1-Nonyne, 7-methyl-	Hydrocarbons	1-壬烯，7-甲基	烃类	1551.9	1.756	71566-65-9	C10H18				1736.03	NA	NA	Level2	0	3992470	0	0	0	0	0	0	0
1,2-Hexadiene, 5-methyl-	Hydrocarbons	5-甲基-1,2-己二烯	烃类	323.979	2.05	13865-36-6	C7H12				931.6	NA	NA	Level2	0	0	0	0	125025	0	0	0	0
3,4-Heptadiene	Hydrocarbons	3,4-庚二烯	烃类	473.97	1.66	2454-31-1	C7H12				1048	NA	NA	Level2	0	0	0	0	0	0	313601	0	0
2,3-Pentadiene	Hydrocarbons	2,3-戊二烯	烃类	881.944	1.349	591-96-8	C5H8				1296.6	NA	NA	Level2	245001	0	0	0	0	0	0	0	0
2,3-Nonadiene	Hydrocarbons	2,3-壬二烯	烃类	737.953	2.923	22433-34-7	C9H16				1213.8	NA	NA	Level2	0	181112	186889	0	0	413532	537237	529727	513106
3,4-Octadiene, 2,2,7,7-tetramethyl-	Hydrocarbons	2,2,7,7-四甲基-3,4-辛二烯	烃类	1157.93	1.562	61092-76-0	C12H22				1466.7	NA	NA	Level2	0	0	0	0	0	19869498	0	0	0
1,2-Cyclooctadiene	Hydrocarbons	1,2-环辛二烯	烃类	419.973	2.2295	7124-40-5	C8H12				1012	NA	NA	Level2	0	0	0	0	0	0	0	422522	528003
1,2-Cyclononadiene	Hydrocarbons	1,2-环壬二烯	烃类	953.939	1.765	1123-11-1	C9H14				1340.7	NA	NA	Level2	0	0	0	14303761	0	0	0	0	0
Hexylidencyclohexane	Hydrocarbons	己基环己烷	烃类	950.939	3.67575	10201-62-4	C12H22				1338.85	NA	NA	Level2	0	0	720745	0	0	0	0	148579	137462
Cyclopentane, 1-ethyl-3-methyl-, trans-	Hydrocarbons	环戊烷，1-乙基-3-甲基	烃类	239.985	2.513	2613-65-2	C8H16				833.3	NA	NA	Level2	0	0	0	0	0	0	0	6307783	0
Naphthalene, 2-ethyldecahydro-	Hydrocarbons	β-乙基十氢萘	烃类	1011.53	3.6284	1618-23-1	C12H22				1376.3	NA	NA	Level2	443491	549393	0	0	0	1050147	0	0	0
1-Ethyl-4-methylcyclohexane	Hydrocarbons	1-乙基-4-甲基环己烷	烃类	329.979	3.24	3728-56-1	C9H18				936.8	NA	NA	Level2	0	0	0	0	0	0	0	348263	0
Cyclohexane, 1-ethyl-2-methyl-, cis-	Hydrocarbons	1-乙基-2-甲基环己烷	烃类	329.979	3.244	4923-77-7	C9H18				936.8	NA	NA	Level2	0	0	306282	0	0	0	0	0	0
Cyclopentane, 1,2,4-trimethyl-	Hydrocarbons	1,2,4-三甲基环戊烷	烃类	497.968	1.6985	2815-58-9	C8H16				1060.6	NA	NA	Level2	0	0	0	0	0	0	0	369799	0
1,1'-Bicyclohexyl, 2-ethyl-, trans-	Hydrocarbons	1,1'-双环己基，2-乙基-，顺式	烃类	971.938	4.462	50991-13-4	C14H26				1351.9	NA	NA	Level2	0	537139	0	0	0	0	0	0	0
1,1'-Bicyclohexyl, 2-methyl-, cis-	Hydrocarbons	1,1'-双环己基，2-甲基-，顺式	烃类	1187.92	3.65633	50991-08-7	C13H24				1485.2	NA	NA	Level2	459134	727525	764515	326890	686328	589387	691053	579663	597429
Cyclopentane, (2-methylpropyl)-	Hydrocarbons	异丁基环戊烷	烃类	1493.9	1.723	3788-32-7	C9H18				1691.7	NA	NA	Level2	0	0	0	0	0	0	0	0	620718
Cyclohexane, (1-methylethyl)-	Hydrocarbons	异丙基环己烷	烃类	704.955	4.2465	696-29-7	C9H18				1190.3	NA	NA	Level2	0	0	0	0	0	406274	0	0	315919
Cyclopropane, ethyl-	Hydrocarbons	乙基环丙烷	烃类	161.99	1.421	1191-96-4	C5H10				671.4	NA	NA	Level2	0	0	0	0	0	0	0	6070552	0
Cyclopentane, ethylidene-	Hydrocarbons	亚乙基环戊烷	烃类	233.985	2.028	2146-37-4	C7H12				825	NA	NA	Level2	3683458	0	0	0	0	0	0	2085505	0
Cyclohexane, ethylidene-	Hydrocarbons	亚乙基环己烷	烃类	1315.92	1.58433	1003-64-1	C8H14				1569.33	NA	NA	Level2	10044007	8936489	0	0	1368362	0	0	0	0
Ethylidenecycloheptane	Hydrocarbons	亚乙基环庚烷	烃类	1313.92	1.685	10494-87-8	C9H16				1570.6	NA	NA	Level2	4080163	0	526462	0	0	0	0	0	0
Ethylidenecyclobutane	Hydrocarbons	亚乙基环丁烷	烃类	1007.94	1.471	1528-21-8	C6H10				1374.1	NA	NA	Level2	0	0	0	0	0	0	0	5712793	0
Methylenecyclooctane	Hydrocarbons	亚甲基环辛烷	烃类	1721.89	1.549	3618-18-6	C9H16				1859.1	NA	NA	Level2	0	8339593	0	0	0	0	0	0	0
Cyclohexane, methylene-	Hydrocarbons	亚甲基环己烷	烃类	329.979	1.876	1192-37-6	C7H12				930.7	NA	NA	Level2	0	290385	390151	0	0	0	0	0	0
Propylidencyclohexane	Hydrocarbons	亚丙基环己烷	烃类	1373.91	1.725	2129-93-3	C9H16				1608.3	NA	NA	Level2	0	0	882617	0	0	0	0	0	0
Neopentane	Hydrocarbons	新戊烷	烃类	878.942	1.802	463-82-1	C5H12				1298	NA	NA	Level2	0	290941	0	0	0	0	0	0	1757711
Octane, 3-methyl-6-methylene-	Hydrocarbons	辛烷，3-甲基-6-亚甲基	烃类	1345.41	4.297	74630-07-2	C10H20				1591.45	NA	NA	Level2	0	245796	0	253005	237653	0	431846	0	0
Cyclohexane, octyl-	Hydrocarbons	辛基环己烷	烃类	1469.9	4.271	1795-15-9	C14H28				1676.66	NA	NA	Level2	551898	509369	314750	401008	539026	361607	281975	402435	233711
Cyclopentane, 1,3-dimethyl-, cis-	Hydrocarbons	顺式-1,3-二甲基环戊烷	烃类	1169.93	1.544	2532-58-3	C7H14				1474.1	NA	NA	Level2	1485731	0	1683915	0	0	0	0	0	0
Cyclopentane, 1,2-dimethyl-, cis-	Hydrocarbons	顺式-1,2-二甲基环戊烷	烃类	1157.93	1.552	1192-18-3	C7H14				1466.7	NA	NA	Level2	0	0	0	0	0	0	0	0	36606751
1,1'-Bicyclooctyl	Hydrocarbons	双环辛基	烃类	902.942	4.65	6708-17-4	C16H30				1309.25	NA	NA	Level2	556993	0	0	0	0	0	0	0	0
1,1'-Bicycloheptyl	Hydrocarbons	双环庚烷	烃类	1953.88	1.70867	23183-11-1	C14H26				2043.33	NA	NA	Level2	0	0	0	0	0	375383	0	0	0
Bicyclo[7.1.0]decane	Hydrocarbons	双环[7.1.0]癸烷	烃类	527.966	3.278	286-76-0	C10H18				1084	NA	NA	Level2	0	0	0	0	0	0	0	331325	0
Cis-bicyclo[4.2.0]octane	Hydrocarbons	双环[4.2.0]辛烷	烃类	371.976	2.636	28282-35-1	C8H14				973.7	NA	NA	Level2	0	0	932787	0	0	0	0	0	0
Bicyclo[4.1.0]heptane, 7-methylene-	Hydrocarbons	双环[4.1.0]庚烷，7-亚甲基	烃类	1142.93	1.85983	54211-14-2	C8H12				1466.02	NA	NA	Level2	0	10615600	0	0	0	0	0	0	48471498
Bicyclo[2.1.0]pentane	Hydrocarbons	双环[2.1.0]戊烷	烃类	935.94	1.62	185-94-4	C5H8				1329.6	NA	NA	Level2	0	0	0	0	0	0	1577061	0	0
Cyclohexane, undecyl-	Hydrocarbons	十一烷基环己烷	烃类	695.955	4.394	54105-66-7	C17H34				1188.9	NA	NA	Level2	0	226301	232326	0	0	0	424638	0	0
Dodecane, 2,2,11,11-tetramethyl-	Hydrocarbons	十二烷，2,2,11,11-四甲基	烃类	1577.9	5.164	127204-12-0	C16H34				1752.2	NA	NA	Level2	0	0	0	1119544	0	0	0	0	0
Tricyclo[4.1.0.0(2,7)]heptane	Hydrocarbons	三环[4.1.0.0（2,7）]庚烷	烃类	1199.92	1.5655	287-13-8	C7H10				1493.35	NA	NA	Level2	8226607	0	0	0	0	0	3468777	0	0
Nonane, 2-methyl-3-methylene-	Hydrocarbons	壬烷，2-甲基-3-亚甲基	烃类	533.966	4.126	55499-08-6	C11H22				1088	NA	NA	Level2	0	1174995	1086515	0	0	1838279	1253262	0	0
Cyclopentane, nonyl-	Hydrocarbons	壬基环戊烷	烃类	1217.92	4.39933	2882-98-6	C14H28				1504	NA	NA	Level2	341258	0	0	0	0	0	285073	0	259016
Cyclopropane, nonyl-	Hydrocarbons	壬基环丙烷	烃类	791.949	4.3325	74663-85-7	C12H24				1244.8	NA	NA	Level2	0	0	1092842	0	0	0	1031603	0	0
Naphthalene, decahydro-2,3-dimethyl-	Hydrocarbons	萘，十氢-2,3-二甲基	烃类	923.941	3.755	1008-80-6	C12H22				1322.2	NA	NA	Level2	0	0	0	0	820216	0	0	0	0
Naphthalene, decahydro-1,5-dimethyl-	Hydrocarbons	萘，十氢-1,5-二甲基	烃类	941.938	3.7055	66552-62-3	C12H22				1334.1	NA	NA	Level2	0	379333	0	0	0	0	0	563124	0
1H-Indene, octahydro-	Hydrocarbons	六氢茚满	烃类	1373.91	1.725	496-10-6	C9H16				1608.3	NA	NA	Level2	0	755224	0	0	0	0	0	0	0
Cyclobutane, methyl-	Hydrocarbons	甲基环丁烷	烃类	1067.93	1.237	598-61-8	C5H10				1411.1	NA	NA	Level2	0	0	0	0	0	0	859283	0	0
Cyclopropane, cyclopropylidene-	Hydrocarbons	环亚丙基环丙烷	烃类	1157.93	1.554	27567-82-4	C6H8				1466.7	NA	NA	Level2	6607638	0	0	0	0	0	0	0	0
Cyclooctane, 1-methyl-3-propyl-	Hydrocarbons	环辛烷，1-甲基-3-丙基	烃类	893.943	4.483	255885-37-1	C12H24				1303.7	NA	NA	Level2	0	1036903	0	0	0	0	0	0	0
Cyclooctane, 1,4-dimethyl-, cis-	Hydrocarbons	环辛烷，1,4-二甲基-，顺式	烃类	1439.91	1.706	13151-99-0	C10H20				1654.2	NA	NA	Level2	0	0	0	0	432207	0	0	0	0
Cyclooctane, 1,4-dimethyl-, trans-	Hydrocarbons	环辛烷，1,4-二甲基-，反式	烃类	740.952	4.3665	13151-98-9	C10H20				1213.6	NA	NA	Level2	559224	200069	0	0	0	0	0	0	0
Cyclopentane, 2-ethylidene-1,1-dimethyl-	Hydrocarbons	环戊烷，2-亚乙基-1,1-二甲基	烃类	338.978	2.7935	56324-66-4	C9H16				944.75	NA	NA	Level2	81141	310390	0	0	0	0	0	0	0
Cyclohexane, 1,2-diethyl-, cis-	Hydrocarbons	环己烷，1,2-二乙基-，顺式	烃类	365.977	3.899	824-43-1	C10H20				968.4	NA	NA	Level2	0	0	0	0	0	0	0	918299	0
Cyclohexane, (2-ethyl-1-methylbutylidene)-	Hydrocarbons	环己烷，（2-乙基-1-甲基丁内酯）	烃类	1053.36	3.838	74810-41-6	C13H24				1402.11	NA	NA	Level2	1686077	1258952	2062340	0	1925256	1141636	0	218756	191666
Cyclohexane, (1-methylethylidene)-	Hydrocarbons	环己烷，（1-甲基亚乙基）	烃类	827.947	1.878	5749-72-4	C9H16				1265.5	NA	NA	Level2	0	0	18168985	0	0	0	0	0	0
Cyclobutane	Hydrocarbons	环丁烷	烃类	293.981	1.515	287-23-0	C4H8				905.3	NA	NA	Level2	0	0	0	0	4496164	0	0	0	0
Cyclopropane, ethylidene-	Hydrocarbons	环丙烷，亚乙基	烃类	167.989	1.436	18631-83-9	C5H8				685.7	NA	NA	Level2	0	0	0	0	18442766	0	0	0	0
Cyclopropane, hexylidene-	Hydrocarbons	环丙烷，己亚基	烃类	1421.91	1.57	91509-06-7	C9H16				1641.7	NA	NA	Level2	0	0	431780	0	0	0	0	0	0
Cyclohexane, cyclopropylidene-	Hydrocarbons	环丙基环己烷	烃类	1565.9	1.529	14114-06-8	C9H14				1743.5	NA	NA	Level2	0	696679	0	330043	0	351231	454168	301818	443924
Heptylcyclohexane	Hydrocarbons	庚基环己烷	烃类	935.938	4.39678	5617-41-4	C13H26				1332.1	NA	NA	Level2	278709	830822	601917	410358	568204	477528	477291	318768	262486
trans-1,2-Diethyl cyclopentane	Hydrocarbons	反式-1,2-二乙基环戊烷	烃类	257.983	2.972	932-40-1	C9H18				858.3	NA	NA	Level2	0	0	0	215884	0	0	0	236111	0
Cyclopropane, 1,1'-methylenebis-	Hydrocarbons	二环丙基甲烷	烃类	512.967	1.8205	5685-47-2	C7H12				1074	NA	NA	Level2	0	0	0	0	0	0	760452	0	0
Cyclopropane, butyl-	Hydrocarbons	丁基环丙烷	烃类	707.955	2.119	930-57-4	C7H14				1196.3	NA	NA	Level2	0	0	5190380	0	0	0	0	0	0
Cyclopropane, propyl-	Hydrocarbons	丙基环丙烷	烃类	953.939	1.50683	2415-72-7	C6H12				1340.75	NA	NA	Level2	1623182	1326820	75882461	107555071	0	742759	93931113	0	0
Spiropentane	Hydrocarbons	Spiropentane	烃类	1011.94	1.41233	157-40-4	C5H8				1378.93	NA	NA	Level2	0	0	0	0	0	0	0	1157214	0
9-Methylbicyclo[3.3.1]nonane	Hydrocarbons	9-甲基双环[3.3.1]壬烷	烃类	1619.9	1.56	25107-01-1	C10H18				1782.6	NA	NA	Level2	0	0	0	0	0	0	0	0	331563
Bicyclo[5.1.0]octane, 8-methylene-	Hydrocarbons	8-亚甲基双环[5.1.0]辛烷	烃类	233.985	1.684	54211-15-3	C9H14				825	NA	NA	Level2	0	1102829	0	0	0	0	0	0	0
Pentadecane, 8-methylene-	Hydrocarbons	8-亚甲基十五烷	烃类	1493.9	1.722	55668-09-2	C16H32				1691.7	NA	NA	Level2	0	0	0	0	0	541267	0	0	0
Pentadecane, 7-methyl-	Hydrocarbons	7-甲基十五烷	烃类	1457.91	5.25067	6165-40-8	C16H34				1668.53	NA	NA	Level2	1574229	0	0	0	0	0	1508105	0	1974289
Octane, 6-ethyl-2-methyl-	Hydrocarbons	6-乙基-2-甲基辛烷	烃类	1451.9	5.2975	62016-19-7	C11H24				1667.9	NA	NA	Level2	0	0	280068	0	0	0	0	0	216428
Bicyclo[3.1.0]hexane, 6-methylene-	Hydrocarbons	6-亚甲基双环[3.1.0]己烷	烃类	573.963	2.22233	54211-16-4	C7H10				1113.47	NA	NA	Level2	0	239253	0	179976	0	0	0	0	0
1-Heptene, 2-pentyl-	Hydrocarbons	6-亚甲基十一烷	烃类	1535.9	1.7	17799-46-1	C12H24				1721.7	NA	NA	Level2	0	0	0	2874745	0	0	0	0	0
Undecane, 6-methyl-	Hydrocarbons	6-甲基十一烷	烃类	461.97	5.052	17302-33-9	C12H26				1040	NA	NA	Level2	0	0	0	0	0	0	0	303227	0
Tridecane, 6-methyl-	Hydrocarbons	6-甲基十三烷	烃类	1454.91	4.78375	13287-21-3	C14H30				1665.88	NA	NA	Level2	312415	0	0	0	512899	0	0	337104	0
3-Octyne, 6-methyl-	Hydrocarbons	6-甲基-3-辛炔	烃类	745.952	1.98133	62108-34-3	C9H16				1217.03	NA	NA	Level2	0	0	0	237444	0	0	0	0	0
Undecane, 6,6-dimethyl-	Hydrocarbons	6,6-二甲基十一烷	烃类	527.966	4.7495	17312-76-4	C13H28				1083.7	NA	NA	Level2	0	0	478887	0	281571	0	0	0	0
Undecane, 5-ethyl-	Hydrocarbons	5-乙基十一烷	烃类	731.953	5.485	17453-94-0	C13H28				1210.3	NA	NA	Level2	0	0	0	0	0	0	0	733461	0
Heptane, 5-ethyl-2-methyl-	Hydrocarbons	5-乙基-2-甲基庚烷	烃类	375.976	4.32267	13475-78-0	C10H22				970.933	NA	NA	Level2	0	0	0	0	0	0	747539	1248212	0
Spiro[2.4]heptane, 5-methylene-	Hydrocarbons	5-亚甲基螺[2.4]庚烷	烃类	767.951	2.61867	37745-07-6	C8H12				1231	NA	NA	Level2	4270464	4905004	5005852	0	0	0	0	0	0
Pentadecane, 5-methyl-	Hydrocarbons	5-甲基十五烷	烃类	1277.92	5.35	25117-33-3	C16H34				1544	NA	NA	Level2	2580040	0	1801147	0	3168886	2506366	2241873	3055171	1807680
Dodecane, 5-methyl-	Hydrocarbons	5-甲基十二烷	烃类	1829.88	4.967	17453-93-9	C13H28				1942.9	NA	NA	Level2	0	0	0	0	0	0	0	569231	0
Nonane, 5-methyl-5-propyl-	Hydrocarbons	5-甲基-5-丙基壬烷	烃类	1772.88	0.743	17312-75-3	C13H28				1899.45	NA	NA	Level2	0	0	0	467408	0	316887	0	0	0
Decane, 5-propyl-	Hydrocarbons	5-丙基癸烷	烃类	761.951	4.758	17312-62-8	C13H28				1227.6	NA	NA	Level2	0	2207721	0	0	0	0	0	0	0
Undecane, 5,7-dimethyl-	Hydrocarbons	5,7-二甲基十一烷	烃类	663.958	0.398	17312-83-3	C13H28				1167.43	NA	NA	Level2	0	972302	960471	0	0	0	0	682336	0
Undecane, 5,6-dimethyl-	Hydrocarbons	5,6-二甲基十一烷	烃类	453.971	4.3615	17615-91-7	C13H28				1029.25	NA	NA	Level2	0	732443	0	0	0	0	288295	754569	844191
Nonane, 5-(2-methylpropyl)-	Hydrocarbons	5-（2-甲基丙基）壬烷	烃类	1055.93	0.177	62185-53-9	C13H28				1403.7	NA	NA	Level2	0	0	0	0	632612	0	0	0	0
Undecane, 4-ethyl-	Hydrocarbons	4-乙基十一烷	烃类	821.947	5.445	17312-59-3	C13H28				1262.1	NA	NA	Level2	0	0	0	0	434608	0	0	0	0
Tetradecane, 4-ethyl-	Hydrocarbons	4-乙基十四烷	烃类	1565.9	5.14725	55045-14-2	C16H34				1743.5	NA	NA	Level2	629275	0	499744	0	0	790278	643156	0	0
Tridecane, 4-methyl-	Hydrocarbons	4-甲基十三烷	烃类	971.938	5.536	26730-12-1	C14H30				1351.9	NA	NA	Level2	4095274	2053774	2230441	2443603	4360685	3159550	3359231	4537728	2586254
Dodecane, 4-methyl-	Hydrocarbons	4-甲基十二烷	烃类	803.949	5.6136	6117-97-1	C13H28				1251.7	NA	NA	Level2	8348915	2880540	0	0	0	0	7863542	14108732	5838254
4-Methyl-2-pentyne	Hydrocarbons	4-甲基-2-戊炔	烃类	1007.94	1.471	21020-27-9	C6H10				1374.1	NA	NA	Level2	0	0	13784126	0	0	0	0	0	0
Heptane, 4-propyl-	Hydrocarbons	4-丙基庚烷	烃类	263.983	3.332	3178-29-8	C10H22				866.7	NA	NA	Level2	1132269	867137	0	0	0	2218577	0	0	0
Undecane, 4,8-dimethyl-	Hydrocarbons	4,8-二甲基十一烷	烃类	725.954	5.8448	17301-33-6	C13H28				1206.9	NA	NA	Level2	0	0	12320579	0	0	24813446	28938328	39208483	20168218
Undecane, 4,7-dimethyl-	Hydrocarbons	4,7-二甲基十一烷	烃类	1045.93	0.067	17301-32-5	C13H28				1398.4	NA	NA	Level2	0	0	0	0	0	0	1080561	0	0
4,6-Decadiyne	Hydrocarbons	4,6-癸二炔	烃类	1000.93	2.19267	16387-71-6	C10H14				1369.78	NA	NA	Level2	3140059	0	828760	3053453	0	0	4733673	4785727	4617456
Undecane, 4,6-dimethyl-	Hydrocarbons	4,6-二甲基十一烷	烃类	611.961	0.12	17312-82-2	C13H28				1137	NA	NA	Level2	0	0	0	0	0	0	382940	0	0
Dodecane, 4,6-dimethyl-	Hydrocarbons	4,6-二甲基十二烷	烃类	835.946	0.290333	61141-72-8	C14H30				1270.97	NA	NA	Level2	0	0	0	490153	0	2007290	0	35404512	0
Undecane, 4,4-dimethyl-	Hydrocarbons	4,4-二甲基十一烷	烃类	821.947	5.763	17312-68-4	C13H28				1262.1	NA	NA	Level2	0	0	0	0	0	0	0	0	345371
2-Pentyne, 4,4-dimethyl-	Hydrocarbons	4,4-二甲基-2-戊炔	烃类	1073.93	1.5185	999-78-0	C7H12				1414.8	NA	NA	Level2	0	5457027	5123126	0	0	0	0	0	0
Octane, 3-ethyl-	Hydrocarbons	3-乙基辛烷	烃类	370.777	4.4606	5881-17-4	C10H22				972.62	NA	NA	Level2	747354	20143574	0	35948484	0	24384751	0	0	37416394
Pentane, 3-ethyl-	Hydrocarbons	3-乙基戊烷	烃类	173.989	1.871	617-78-7	C7H16				700	NA	NA	Level2	0	0	0	0	0	0	0	0	922194
Undecane, 3-ethyl-	Hydrocarbons	3-乙基十一烷	烃类	1781.89	5.062	17312-58-2	C13H28				1904.8	NA	NA	Level2	0	0	0	0	0	0	0	0	607321
Heptane, 3-ethyl-5-methyl-	Hydrocarbons	3-乙基-5-甲基庚烷	烃类	487.169	4.8422	52896-90-9	C10H22				1055.56	NA	NA	Level2	0	592100	0	0	524940	490288	0	0	978667
Decane, 3-ethyl-3-methyl-	Hydrocarbons	3-乙基-3-甲基癸烷	烃类	1561.9	0.543333	17312-66-2	C13H28				1742.17	NA	NA	Level2	0	295094	0	0	0	0	0	0	0
3-Ethyl-3-methylheptane	Hydrocarbons	3-乙基-3-甲基庚烷	烃类	1375.91	0.316667	17302-01-1	C10H22				1613.5	NA	NA	Level2	399293	0	0	0	0	500741	0	0	0
Heptane, 3-ethyl-2-methyl-	Hydrocarbons	3-乙基-2-甲基庚烷	烃类	407.974	4.81575	14676-29-0	C10H22				1004	NA	NA	Level2	196709369	0	0	0	0	223316708	2311509	292416633	0
Hexane, 3-ethyl-2,5-dimethyl-	Hydrocarbons	3-乙基-2,5-二甲基己烷	烃类	515.967	3.035	52897-04-8	C10H22				1076	NA	NA	Level2	0	0	0	0	0	0	0	0	190322
Pentane, 3-ethyl-2,4-dimethyl-	Hydrocarbons	3-乙基-2,4-二甲基戊烷	烃类	215.986	2.889	1068-87-7	C9H20				800	NA	NA	Level2	4150285	0	0	6458620	0	0	0	6263650	0
Pentane, 3-ethyl-2,2-dimethyl-	Hydrocarbons	3-乙基-2,2-二甲基戊烷	烃类	445.972	5.29333	16747-32-3	C9H20				1029.33	NA	NA	Level2	0	596012	0	0	246820	0	0	0	0
Octane, 3-methyl-	Hydrocarbons	3-甲基辛烷	烃类	263.983	3.328	2216-33-3	C9H20				866.7	NA	NA	Level2	0	0	0	0	0	0	0	0	2843957
Undecane, 3-methyl-	Hydrocarbons	3-甲基十一烷	烃类	645.708	5.55013	1002-43-3	C12H26				1157.9	NA	NA	Level2	0	9782321	10678282	1996502	3104816	14668071	17057700	24929852	17813256
Tetradecane, 3-methyl-	Hydrocarbons	3-甲基十四烷	烃类	1157.93	5.37371	18435-22-8	C15H32				1466.7	NA	NA	Level2	843654	0	623322	730769	878953	685754	715536	0	630343
Hexadecane, 3-methyl-	Hydrocarbons	3-甲基十六烷	烃类	1485.91	5.17067	6418-43-5	C17H36				1686.66	NA	NA	Level2	659521	498218	864952	989503	850079	526697	526624	515302	496080
Dodecane, 3-methyl-	Hydrocarbons	3-甲基十二烷	烃类	919.441	5.54425	17312-57-1	C13H28				1324.7	NA	NA	Level2	943709	992304	859358	1369197	0	748074	685253	757427	549283
Bicyclo[4.1.0]heptane, 3-methyl-7-pentyl-	Hydrocarbons	3-甲基-7-戊基双环[4.1.0]庚烷	烃类	1088.93	3.8105	41977-48-4	C13H24				1424.1	NA	NA	Level2	0	0	0	0	739650	0	0	0	0
Undecane, 3,8-dimethyl-	Hydrocarbons	3,8-二甲基十一烷	烃类	1475.91	0.325714	17301-30-3	C13H28				1685.9	NA	NA	Level2	888298	692307	0	578726	0	1324812	1024614	992421	394924
Undecane, 3,7-dimethyl-	Hydrocarbons	3,7-二甲基十一烷	烃类	1448.31	5.696	17301-29-0	C13H28				1668.78	NA	NA	Level2	233070	748081	0	0	0	0	928877	277520	1214761
Decane, 3,7-dimethyl-	Hydrocarbons	3,7-二甲基癸烷	烃类	1622.89	5.26825	17312-54-8	C12H26				1784.9	NA	NA	Level2	273197	0	0	0	0	0	1309778	408722	268834
Octane, 3,6-dimethyl-	Hydrocarbons	3,6-二甲基辛烷	烃类	323.979	3.9875	15869-94-0	C10H22				931.55	NA	NA	Level2	0	2133442	0	0	1541824	0	0	0	0
Undecane, 3,6-dimethyl-	Hydrocarbons	3,6-二甲基十一烷	烃类	683.956	5.937	17301-28-9	C13H28				1181.5	NA	NA	Level2	0	0	0	0	0	0	0	0	890531
Decane, 3,6-dimethyl-	Hydrocarbons	3,6-二甲基癸烷	烃类	1505.9	5.578	17312-53-7	C12H26				1706.9	NA	NA	Level2	0	0	0	525466	0	0	0	219239	0
Octane, 3,5-dimethyl-	Hydrocarbons	3,5-二甲基辛烷	烃类	299.981	4.04578	15869-93-9	C10H22				910.5	NA	NA	Level2	4315217	3337354	2941330	6279440	6761459	6289901	8854750	10258589	9611664
Undecane, 3,5-dimethyl-	Hydrocarbons	3,5-二甲基十一烷	烃类	737.953	5.399	17312-81-1	C13H28				1213.8	NA	NA	Level2	0	0	0	0	0	0	277837	0	0
Heptane, 3,5-dimethyl-	Hydrocarbons	3,5-二甲基庚烷	烃类	473.97	5.6415	926-82-9	C9H20				1048	NA	NA	Level2	0	1153213	0	0	0	0	0	3106492	0
Octane, 3,4,5,6-tetramethyl-	Hydrocarbons	3,4,5,6-四甲基辛烷	烃类	568.463	5.3415	62185-21-1	C12H26				1109.15	NA	NA	Level2	1018410	969334	0	0	215187	0	0	240449	0
Octane, 3,3-dimethyl-	Hydrocarbons	3,3-二甲基辛烷	烃类	449.971	4.5534	4110-44-5	C10H22				1031.1	NA	NA	Level2	332433	9910792	0	0	0	15964367	0	0	16217442
Hexane, 3,3-dimethyl-	Hydrocarbons	3,3-二甲基己烷	烃类	870.8	5.42914	563-16-6	C8H18				1291.91	NA	NA	Level2	371691	753393	789620	0	0	314543	0	0	0
Hexane, 3,3,4,4-tetramethyl-	Hydrocarbons	3,3,4,4-四甲基己烷	烃类	443.971	4.652	5171-84-6	C10H22				1026.75	NA	NA	Level2	0	258115	0	0	0	0	401796	0	0
2-Pentyne	Hydrocarbons	2-戊炔	烃类	471.97	1.576	627-21-4	C5H8				1046.67	NA	NA	Level2	0	0	0	0	0	0	1075043	1128121	932855
Pentadecane, 2-methyl-	Hydrocarbons	2-甲基十五烷	烃类	1269.92	5.44967	1560-93-6	C16H34				1538.67	NA	NA	Level2	0	0	0	0	3840801	0	2720224	638805	0
Tridecane, 2-methyl-	Hydrocarbons	2-甲基十三烷	烃类	912.941	5.83183	1560-96-9	C14H30				1315.43	NA	NA	Level2	5457656	0	0	0	0	1925495	1634901	2853720	1275715
Naphthalene, decahydro-2-methyl-	Hydrocarbons	2-甲基十氢萘	烃类	784.617	3.68044	2958-76-1	C11H20				1240.62	NA	NA	Level2	449595	520541	642434	335493	280653	476331	554035	0	0
Heptadecane, 2-methyl-	Hydrocarbons	2-甲基十七烷	烃类	1525.1	5.1896	1560-89-0	C18H38				1715.6	NA	NA	Level2	0	1160241	0	3309490	1762670	1613514	0	1426296	0
Nonadecane, 2-methyl-	Hydrocarbons	2-甲基十九烷	烃类	1598.3	0.204	1560-86-7	C20H42				1768.98	NA	NA	Level2	0	0	3437884	3157307	3632034	0	0	7295718	2519482
Dodecane, 2-methyl-	Hydrocarbons	2-甲基十二烷	烃类	809.948	5.656	1560-97-0	C13H28				1255.2	NA	NA	Level2	0	1446357	1501501	0	0	0	0	0	0
7-Octadecyne, 2-methyl-	Hydrocarbons	2-甲基-7-十八炔	烃类	1227.52	3.7074	35354-38-2	C19H36				1516	NA	NA	Level2	1543764	0	0	0	91945	700714	0	83735	0
Nonane, 2-methyl-5-propyl-	Hydrocarbons	2-甲基-5-丙基壬烷	烃类	1531.9	5.21133	31081-17-1	C13H28				1720.5	NA	NA	Level2	0	1049118	0	319234	0	0	475522	0	0
3-Hexyne, 2-methyl-	Hydrocarbons	2-甲基-3-己炔	烃类	317.98	2.063	36566-80-0	C7H12				926.3	NA	NA	Level2	0	229573	0	0	0	0	0	0	0
1-Methylpentyl cyclopropane	Hydrocarbons	2-环丙基己烷	烃类	257.983	1.859	6976-28-9	C9H18				858.3	NA	NA	Level2	0	0	0	0	0	0	1010637	0	0
2-Butyne	Hydrocarbons	2-丁炔	烃类	395.975	1.47667	503-17-3	C4H6				994.7	NA	NA	Level2	0	0	31713879	13320373	18978939	18444353	36244297	61456520	0
Cyclohexane, 2-butyl-1,1,3-trimethyl-	Hydrocarbons	2-丁基-1,1,3-三甲基环己烷	烃类	863.945	4.54133	54676-39-0	C13H26				1286.2	NA	NA	Level2	0	1342737	563956	0	148327	0	0	0	0
Decane, 2,9-dimethyl-	Hydrocarbons	2,9-二甲基癸烷	烃类	1037.94	0.6115	1002-17-1	C12H26				1392.6	NA	NA	Level2	0	0	0	0	0	0	410032	0	0
Undecane, 2,8-dimethyl-	Hydrocarbons	2,8-二甲基十一烷	烃类	1619.89	5.15	17301-25-6	C13H28				1784.08	NA	NA	Level2	0	321290	241700	304201	0	0	0	0	344572
Octane, 2,7-dimethyl-	Hydrocarbons	2,7-二甲基辛烷	烃类	305.98	4.08033	1072-16-8	C10H22				915.8	NA	NA	Level2	18724380	13799693	12218460	27758476	30274567	27992833	28648877	26460694	28481339
Undecane, 2,7-dimethyl-	Hydrocarbons	2,7-二甲基十一烷	烃类	1379.91	0.054	17301-24-5	C13H28				1612.5	NA	NA	Level2	0	0	237972	0	0	0	0	0	0
Dodecane, 2,7,10-trimethyl-	Hydrocarbons	2,7,10-三甲基十二烷	烃类	1568.9	5.62	74645-98-0	C15H32				1746.51	NA	NA	Level2	565154	958357	485460	0	212484	933436	626063	757640	481389
2,6-Octadiyne	Hydrocarbons	2,6-辛二炔	烃类	1091.93	1.925	764-73-8	C8H10				1425.9	NA	NA	Level2	0	2171119	0	0	0	0	0	0	0
Naphthalene, decahydro-2,6-dimethyl-	Hydrocarbons	2,6-二甲基十氢萘	烃类	873.277	3.86578	1618-22-0	C12H22				1291.72	NA	NA	Level2	920530	1057806	692596	734540	1101808	857716	1610364	416612	479042
Heptadecane, 2,6-dimethyl-	Hydrocarbons	2,6-二甲基十七烷	烃类	712.755	0.3996	54105-67-8	C19H40				1198.4	NA	NA	Level2	1111339	13912213	0	0	5755433	4091205	0	7413462	0
2,6-Dimethyldecane	Hydrocarbons	2,6-二甲基癸烷	烃类	485.969	5.70867	13150-81-7	C12H26				1056	NA	NA	Level2	0	7742910	0	0	0	4094744	0	0	3357493
Decane, 2,6,8-trimethyl-	Hydrocarbons	2,6,8-三甲基癸烷	烃类	1397.91	5.295	62108-26-3	C13H28				1625	NA	NA	Level2	0	0	0	0	0	182922	0	0	0
Decane, 2,6,6-trimethyl-	Hydrocarbons	2,6,6-三甲基癸烷	烃类	437.972	5.006	62108-24-1	C13H28				1024	NA	NA	Level2	0	0	0	0	326784	0	0	0	0
Dodecane, 2,6,11-trimethyl-	Hydrocarbons	2,6,11-三甲基十二烷	烃类	978.792	0.154571	31295-56-4	C15H32				1357.21	NA	NA	Level2	0	862065	0	33006121	8721698	657935	5871466	997284	9181676
Undecane, 2,5-dimethyl-	Hydrocarbons	2,5-二甲基十一烷	烃类	791.949	5.629	17301-22-3	C13H28				1244.8	NA	NA	Level2	0	0	0	0	0	0	0	12134527	0
Octane, 2,5,6-trimethyl-	Hydrocarbons	2,5,6-三甲基辛烷	烃类	437.972	4.482	62016-14-2	C11H24				1024	NA	NA	Level2	620031	0	0	0	0	0	0	0	0
Decane, 2,5,6-trimethyl-	Hydrocarbons	2,5,6-三甲基癸烷	烃类	541.465	5.27	62108-23-0	C13H28				1090.47	NA	NA	Level2	0	0	0	0	0	313990	0	342436	253531
Cyclohexane, 2,4-diethyl-1-methyl-	Hydrocarbons	2,4-二乙基-1-甲基环己烷	烃类	921.541	4.3706	61142-70-9	C11H22				1320.72	NA	NA	Level2	0	1083920	572300	0	325076	173614	154176	0	0
Undecane, 2,4-dimethyl-	Hydrocarbons	2,4-二甲基十一烷	烃类	845.946	0.414	17312-80-0	C13H28				1275.9	NA	NA	Level2	0	0	0	0	0	266734	0	0	0
Hexane, 2,4-dimethyl-	Hydrocarbons	2,4-二甲基己烷	烃类	232.652	2.633	589-43-5	C8H18				820.4	NA	NA	Level2	299459713	273221885	0	374835963	397263216	390738063	371271289	400181257	387406142
Decane, 2,4-dimethyl-	Hydrocarbons	2,4-二甲基癸烷	烃类	848.345	0.513	2801-84-5	C12H26				1276.92	NA	NA	Level2	374771	0	0	305848	0	382852	0	0	0
Decane, 2,4,6-trimethyl-	Hydrocarbons	2,4,6-三甲基癸烷	烃类	497.968	0.037	62108-27-4	C13H28				1064	NA	NA	Level2	946330	586212	0	1065057	0	0	0	0	0
Octane, 2,3-dimethyl-	Hydrocarbons	2,3-二甲基辛烷	烃类	263.983	3.33267	7146-60-3	C10H22				866.7	NA	NA	Level2	0	0	1394719	0	2851509	0	2547500	0	0
Undecane, 2,3-dimethyl-	Hydrocarbons	2,3-二甲基十一烷	烃类	803.949	5.617	17312-77-5	C13H28				1251.7	NA	NA	Level2	0	0	2962970	0	0	4494487	0	0	0
2,3-Dimethyldecane	Hydrocarbons	2,3-二甲基癸烷	烃类	625.674	5.70414	17312-44-6	C12H26				1144.17	NA	NA	Level2	12721742	5260818	0	5673739	8801268	0	9769886	11917943	1976532
Butane, 2,3-dimethyl-	Hydrocarbons	2,3-二甲基丁烷	烃类	164.989	1.53625	79-29-8	C6H14				678.55	NA	NA	Level2	444213	331887	741512	0	0	0	0	0	1338320
Decane, 2,3,8-trimethyl-	Hydrocarbons	2,3,8-三甲基癸烷	烃类	803.949	4.92	62238-14-6	C13H28				1251.7	NA	NA	Level2	0	0	0	0	0	0	0	649843	0
Octane, 2,3,7-trimethyl-	Hydrocarbons	2,3,7-三甲基辛烷	烃类	797.949	0.184	62016-34-6	C11H24				1248.3	NA	NA	Level2	0	1818637	0	0	0	0	0	0	0
Decane, 2,3,7-trimethyl-	Hydrocarbons	2,3,7-三甲基癸烷	烃类	1229.92	5.805	62238-13-5	C13H28				1512	NA	NA	Level2	0	0	425181	0	0	0	0	0	0
Heptane, 2,3,6-trimethyl-	Hydrocarbons	2,3,6-三甲基庚烷	烃类	971.938	1.731	4032-93-3	C10H22				1351.9	NA	NA	Level2	0	0	926700	0	0	0	0	0	0
Octane, 2,3,6,7-tetramethyl-	Hydrocarbons	2,3,6,7-四甲基辛烷	烃类	437.972	5.37211	52670-34-5	C12H26				1024	NA	NA	Level2	9296801	5739665	4680847	12483403	13600961	11855127	13206377	16011328	11409794
Hexane, 2,3,5-trimethyl-	Hydrocarbons	2,3,5-三甲基己烷	烃类	454.971	4.53367	1069-53-0	C9H20				1031.18	NA	NA	Level2	0	0	0	586934	0	0	1486080	0	0
Heptane, 2,3,5-trimethyl-	Hydrocarbons	2,3,5-三甲基庚烷	烃类	1397.91	5.26833	20278-85-7	C10H22				1626.37	NA	NA	Level2	0	0	250036	200986	0	0	255682	0	0
Decane, 2,3,5,8-tetramethyl-	Hydrocarbons	2,3,5,8-四甲基癸烷	烃类	891.372	0.286143	192823-15-7	C14H30				1305.79	NA	NA	Level2	5540736	0	1298374	0	6661511	2886340	4739733	5135955	17573948
Hexane, 2,3,4-trimethyl-	Hydrocarbons	2,3,4-三甲基己烷	烃类	218.986	2.90383	921-47-1	C9H20				804.15	NA	NA	Level2	0	1892750	0	0	305519712	3775363	288089457	309085660	6399896
1H-Indene, 2,3,4,5,6,7-hexahydro-	Hydrocarbons	2,3,4,5,6,7-六氢-1H-茚	烃类	1037.93	3.139	695-90-9	C9H14				1392.6	NA	NA	Level2	56229	0	0	0	0	0	0	0	0
Octane, 2,3,3-trimethyl-	Hydrocarbons	2,3,3-三甲基辛烷	烃类	797.949	0.2	62016-30-2	C11H24				1248.3	NA	NA	Level2	2806497	0	0	0	0	0	0	0	1607499
Cyclopropane, (2,2-dimethylpropylidene)-	Hydrocarbons	2，2-二甲基亚丙基环丙烷	烃类	1769.89	2.43	39647-71-7	C8H14				1895.5	NA	NA	Level2	0	0	0	0	0	11702293	0	0	0
Octane, 2,2-dimethyl-	Hydrocarbons	2,2-二甲基辛烷	烃类	647.959	5.772	15869-87-1	C10H22				1159.3	NA	NA	Level2	0	0	0	0	0	357422	0	0	0
Pentane, 2,2-dimethyl-	Hydrocarbons	2,2-二甲基戊烷	烃类	453.971	3.85467	590-35-2	C7H16				1028.9	NA	NA	Level2	0	0	276993	0	0	535358	0	0	0
Undecane, 2,2-dimethyl-	Hydrocarbons	2,2-二甲基十一烷	烃类	1340.91	5.334	17312-64-0	C13H28				1593.7	NA	NA	Level2	0	422438	0	0	0	0	0	0	199224
Naphthalene, decahydro-2,2-dimethyl-	Hydrocarbons	2,2-二甲基十氢萘	烃类	1065.93	3.81633	31124-85-3	C12H22				1409.87	NA	NA	Level2	0	679896	0	0	0	524615	1081917	286773	373350
Octane, 2,2,6-trimethyl-	Hydrocarbons	2,2,6-三甲基辛烷	烃类	296.981	3.071	62016-28-8	C11H24				894.1	NA	NA	Level2	0	0	0	423011	0	0	0	0	0
Hexane, 2,2,5-trimethyl-	Hydrocarbons	2,2,5-三甲基己烷	烃类	389.975	5.361	3522-94-9	C9H20				989.5	NA	NA	Level2	0	0	0	0	0	0	0	188143	0
Hexane, 2,2,4-trimethyl-	Hydrocarbons	2,2,4-三甲基己烷	烃类	407.974	5.2825	16747-26-5	C9H20				1002.75	NA	NA	Level2	232885	0	0	0	0	0	0	0	0
2,2,4,4,5,5,7,7-Octamethyloctane	Hydrocarbons	2,2,4,4,5,5,7,7-八甲基辛烷	烃类	815.947	0.578	5171-85-7	C16H34				1258.65	NA	NA	Level2	0	0	0	0	0	0	0	8842378	238307
Heptane, 2,2,3,5-tetramethyl-	Hydrocarbons	2,2,3,5-四甲基庚烷	烃类	665.957	3.024	61868-42-6	C11H24				1170.4	NA	NA	Level2	0	0	0	0	0	0	171233	0	199310
Pentane, 2,2,3,3-tetramethyl-	Hydrocarbons	2,2,3,3-四甲基戊烷	烃类	233.985	2.991	7154-79-2	C9H20				825	NA	NA	Level2	0	0	0	0	468078	0	0	0	0
Hexane, 2,2,3,3-tetramethyl-	Hydrocarbons	2,2,3,3-四甲基己烷	烃类	1043.93	0.727	13475-81-5	C10H22				1396.3	NA	NA	Level2	0	0	0	0	0	0	0	462898	0
Butane, 2,2,3,3-tetramethyl-	Hydrocarbons	2,2,3,3-四甲基丁烷	烃类	413.974	4.85433	594-82-1	C8H18				987	NA	NA	Level2	0	0	0	0	2563151	318228	2337261	0	0
Cyclopentane, 1-methyl-3-(2-methylpropyl)-	Hydrocarbons	1-异丁基-3-甲基环戊烷	烃类	845.946	4.7205	29053-04-1	C10H20				1276.6	NA	NA	Level2	0	534258	737455	0	0	0	0	0	0
Cyclobutane, 1-ethyl-3-methylene-	Hydrocarbons	1-乙基-3-亚甲基环丁烷	烃类	325.479	1.86675	56335-70-7	C7H12				932.9	NA	NA	Level2	0	0	0	0	0	361876	0	0	271275
1-Methyl-3-ethyladamantane	Hydrocarbons	1-乙基-3-甲基金刚烷	烃类	1112.93	3.40975	1687-34-9	C13H22				1438.92	NA	NA	Level2	299174	183395	111791	0	85084	0	0	0	0
Cyclopropane, 1-ethyl-2-methyl-, cis-	Hydrocarbons	1-乙基-2-甲基环丙烷	烃类	1035.93	1.54167	19781-68-1	C6H12				1391.37	NA	NA	Level2	0	319325158	0	0	0	462463845	539054	0	0
Cyclopentane, 1-ethyl-1-methyl-	Hydrocarbons	1-乙基-1-甲基环戊烷	烃类	509.967	4.659	16747-50-5	C8H16				1072	NA	NA	Level2	0	0	0	0	0	256583	0	0	0
Cyclohexane, 1-ethyl-1-methyl-	Hydrocarbons	1-乙基-1-甲基环己烷	烃类	1035.53	4.5836	4926-90-3	C9H18				1395.62	NA	NA	Level2	591546	977759	398317	0	0	0	0	0	0
Propane, 2-cyclopropyl-	Hydrocarbons	1-甲基乙基-环丙烷	烃类	263.983	2.8135	3638-35-5	C6H12				866.7	NA	NA	Level2	0	0	0	0	0	0	0	357928	396748
1-Methyldecahydronaphthalene	Hydrocarbons	1-甲基十氢萘	烃类	785.95	3.6715	2958-75-0	C11H20				1241.4	NA	NA	Level2	0	975202	0	0	342706	0	0	0	0
Cyclopropane, 1,2-dimethyl-3-pentyl-, (1a,2a,3a)-	Hydrocarbons	1-甲基-反式-2-戊基-顺式-3-甲基-环丙烷	烃类	461.97	3.748	62238-10-2	C10H20				1040	NA	NA	Level2	0	423661	0	0	0	0	0	0	0
Pentane, 2-cyclopropyl-	Hydrocarbons	1-甲基丁基环丙烷	烃类	1187.92	1.376	5458-16-2	C8H16				1485.2	NA	NA	Level2	0	0	0	958848	0	0	0	0	0
Cyclohexane, 1-methyl-3-propyl-	Hydrocarbons	1-甲基-3-丙基环己烷	烃类	1145.93	2.089	4291-80-9	C10H20				1459.3	NA	NA	Level2	0	0	0	4025581	0	0	0	0	0
1-Methyl-2-methylenecyclohexane	Hydrocarbons	1-甲基-2-亚甲基环己烷	烃类	1137.36	2.22929	2808-75-5	C8H14				1455.16	NA	NA	Level2	1446583	2946214	0	0	0	0	0	1179986	0
Cyclopropane, 1-methyl-2-pentyl-	Hydrocarbons	1-甲基-2-戊基环丙烷	烃类	1067.93	1.87	41977-37-1	C9H18				1411.1	NA	NA	Level2	0	0	2542368	0	0	0	0	0	0
Cyclohexane, 1-methyl-2-propyl-	Hydrocarbons	1-甲基-2-丙基环己烷	烃类	857.945	2.99467	4291-79-6	C10H20				1282.8	NA	NA	Level2	0	0	347652	0	476841	0	370944	0	0
Cyclopropane, 1-methyl-2-(3-methylpentyl)-	Hydrocarbons	1-甲基-2-（3-甲基戊基）环丙烷	烃类	728.953	4.2945	62238-07-7	C10H20				1208.6	NA	NA	Level2	0	0	0	203156	0	0	0	0	0
Cyclopropane, 1-methyl-2-(1-methylpentyl)-	Hydrocarbons	1-甲基-2-（1-甲基戊基）环丙烷	烃类	605.961	1.831	62238-06-6	C10H20				1133.3	NA	NA	Level2	304331	0	0	0	0	0	0	0	0
Cyclopentane, 1-hexyl-3-methyl-	Hydrocarbons	1-己基-3-甲基环戊烷	烃类	813.948	4.7865	61142-68-5	C12H24				1258.97	NA	NA	Level2	0	3231485	9332505	0	0	20030288	23155975	31440865	17976305
Cyclopentane, 1-butyl-2-ethyl-	Hydrocarbons	1-丁基-2-乙基环戊烷	烃类	365.977	3.90475	72993-32-9	C11H22				968.4	NA	NA	Level2	0	0	0	0	0	615234	794581	0	777687
Cyclopropane, 1-butyl-2-(2-methylpropyl)-	Hydrocarbons	1-丁基-2-（2-甲基丙基）环丙烷	烃类	1391.91	1.646	41977-35-9	C11H22				1620.8	NA	NA	Level2	4855841	6832978	0	0	0	0	0	0	0
Cyclobutane, 1,2-diethyl-, cis-	Hydrocarbons	1α，2α-二乙基环丁烷	烃类	1133.93	1.414	61141-50-2	C8H16				1451.9	NA	NA	Level2	0	0	0	0	0	182794	0	0	0
Cyclohexane, 1,4-bis(methylene)-	Hydrocarbons	1,4-二亚甲基环己烷	烃类	401.974	2.353	4982-20-1	C8H12				996.2	NA	NA	Level2	0	60544856	0	0	0	0	1087808	0	0
Bicyclo[2.1.0]pentane, 1,4-dimethyl-	Hydrocarbons	1,4-二甲基双环[2.1.0]戊烷	烃类	1346.91	1.6125	17065-18-8	C7H12				1590	NA	NA	Level2	0	0	234154	0	0	1095783	0	0	0
Cyclohexane, 1,1'-(1,4-butanediyl)bis-	Hydrocarbons	1,4-二环己基丁烷	烃类	1055.93	4.396	6165-44-2	C16H30				1403.7	NA	NA	Level2	0	0	0	0	0	0	0	0	386719
Cyclopentane, 1,3-dimethyl-	Hydrocarbons	1,3-二甲基环戊烷	烃类	1853.88	1.592	2453-00-1	C7H14				1961.9	NA	NA	Level2	0	0	0	0	0	0	655050446	0	0
Cyclohexane, 1,1'-(1,3-propanediyl)bis-	Hydrocarbons	1,3-二环己基丙烷	烃类	1211.92	3.694	3178-24-3	C15H28				1500	NA	NA	Level2	0	0	0	0	0	0	0	0	207660
Cyclooctane, 1,2-diethyl-	Hydrocarbons	1,2-二乙基环辛烷	烃类	1488.91	2.09183	23609-46-3	C12H24				1690.55	NA	NA	Level2	433903	419407	479814	0	0	0	0	0	0
Cyclobutane, 1,2-diethyl-	Hydrocarbons	1,2-二乙基环丁烷	烃类	1121.93	2.05	61141-83-1	C8H16				1444.4	NA	NA	Level2	522656	0	0	0	0	0	0	0	0
Cyclohexane, 1,2-diethyl-3-methyl-	Hydrocarbons	1,2-二乙基-3-甲基环己烷	烃类	923.941	4.385	61141-80-8	C11H22				1322.2	NA	NA	Level2	0	0	0	133229	0	0	0	0	0
Cyclohexane, (1,2-dimethylpropyl)-	Hydrocarbons	1,2-二甲基丙基-环己烷	烃类	971.938	4.461	51284-29-8	C11H22				1351.9	NA	NA	Level2	0	0	410086	0	0	0	0	0	0
Cyclobutane, 1,2-dicyclopropyl-	Hydrocarbons	1,2-二环丙基环丁烷	烃类	827.947	2.093	61141-62-6	C10H16				1265.5	NA	NA	Level2	0	0	1591236	0	0	0	0	0	0
Cyclohexane, 1,2,4-trimethyl-	Hydrocarbons	1,2,4-三甲基环己烷	烃类	1517.9	1.374	2234-75-5	C9H18				1708.7	NA	NA	Level2	0	0	0	561670	0	0	0	0	0
1,2,3,4,5,8-Hexahydronaphthalene	Hydrocarbons	1,2,3,4,5,8-六氢萘	烃类	1267.92	2.001	36231-13-7	C10H14				1539.37	NA	NA	Level2	0	0	2668619	0	0	0	0	0	0
1,1'-Bicyclobutyl	Hydrocarbons	1,1'-双环丁基	烃类	308.981	1.77	7051-52-7	C8H14				909.2	NA	NA	Level2	0	0	0	0	0	0	0	0	533306
1,1'-Bicyclopropyl, 1,1'-dimethyl-	Hydrocarbons	1,1'-双环丙基，1,1'-二甲基	烃类	1712.89	1.405	59020-33-6	C8H14				1868	NA	NA	Level2	478085	0	0	1326063	0	0	0	0	0
1,1'-Bicyclopropyl	Hydrocarbons	1,1'-双环丙基	烃类	317.98	1.871	5685-46-1	C6H10				926.3	NA	NA	Level2	0	0	0	231731	0	362185	0	0	0
Cyclopentane, 1,1-dimethyl-	Hydrocarbons	1,1-二甲基环戊烷	烃类	1124.93	1.4185	1638-26-2	C7H14				1446.25	NA	NA	Level2	331376	313373	0	0	0	0	0	0	0
Cyclopropane, 1,1-dimethyl-	Hydrocarbons	1,1-二甲基环丙烷	烃类	601.162	1.7068	1630-94-0	C5H10				1125.5	NA	NA	Level2	933103	595415	0	491542	196261140	0	0	1515614	0
Cyclopentane, 1,1'-ethylidenebis-	Hydrocarbons	1,1-二环戊烷	烃类	791.949	4.566	4413-21-2	C12H22				1244.8	NA	NA	Level2	255893	0	0	0	0	0	0	0	0
Cyclopentane, 1,1,3-trimethyl-	Hydrocarbons	1,1,3-三甲基环戊烷	烃类	911.942	4.593	4516-69-2	C8H16				1314.8	NA	NA	Level2	386380	0	0	0	0	0	0	0	0
Cyclohexane, 1,1,3-trimethyl-	Hydrocarbons	1,1,3-三甲基环己烷	烃类	728.953	3.55933	3073-66-3	C9H18				1208.42	NA	NA	Level2	2694996	3232375	4484899	0	319816	0	3855008	0	8589547
Cyclohexane, 1,1,2,3-tetramethyl-	Hydrocarbons	1,1,2,3-四甲基环己烷	烃类	761.951	3.996	6783-92-2	C10H20				1227.6	NA	NA	Level2	0	0	480108	0	0	0	0	0	971148
Cyclopropane, 1,1,2,3-tetramethyl-	Hydrocarbons	1,1,2,3-四甲基环丙烷	烃类	2231.86	1.1835	74752-93-5	C7H14				2275	NA	NA	Level2	0	0	0	0	2119906	0	0	527950	0
Cyclobutane, 1,1,2,3,3-pentamethyl-	Hydrocarbons	1,1,2,3,3-五甲基环丁烷	烃类	623.96	1.9545	57905-86-9	C9H18				1144.45	NA	NA	Level2	0	320045	0	0	0	0	0	285813	0
Hexane, 3,4-bis(1,1-dimethylethyl)-2,2,5,5-tetramethyl-	Hydrocarbons	1,1,2,2-四叔丁基乙烷	烃类	209.987	1.594	62850-21-9	C18H38				785.7	NA	NA	Level2	0	0	0	0	0	0	0	0	758876
Cyclohexane, (cyclopentylmethyl)-	Hydrocarbons	（环戊基甲基）环己烷	烃类	1037.93	3.721	4431-89-4	C12H22				1392.6	NA	NA	Level2	0	456038	0	0	0	0	0	0	0
Cyclopentane, (2-methylbutyl)-	Hydrocarbons	(2-甲基丁基)环戊烷	烃类	1553.9	1.565	53366-38-4	C10H20				1734.8	NA	NA	Level2	220984	0	0	0	0	0	0	0	0
Cyclopropane, (1,2-dimethylpropyl)-	Hydrocarbons	（1,2-二甲基丙基）环丙烷	烃类	983.937	1.535	6976-27-8	C8H16				1359.3	NA	NA	Level2	0	0	582522804	0	0	0	0	0	0
Tridecane, 3-methylene-	Hydrocarbons		烃类	1233.52	4.3032	19780-34-8	C14H28				1521.66	NA	NA	Level2	0	510118	560071	433862	0	0	0	582616	493728
1H-Indene, octahydro-5-methyl-	Hydrocarbons		烃类	1289.92	2.141	19744-64-0	C10H18				1552	NA	NA	Level2	0	0	0	0	0	0	0	0	1112016
Tricyclo[3.2.1.0(1,5)]octane	Hydrocarbons		烃类	689.956	2.127	19074-25-0	C8H12				1185.2	NA	NA	Level2	0	85854	0	0	0	0	0	0	0
Spiro[2.5]octane	Hydrocarbons		烃类	725.954	2.14	185-65-9	C8H14				1206.9	NA	NA	Level2	0	324727	0	0	0	0	0	0	0
Pentalene, octahydro-, cis-	Hydrocarbons		烃类	1013.94	1.464	1755-05-1	C8H14				1377.8	NA	NA	Level2	0	0	3109489	0	0	0	0	0	0
Cyclooctane, (1-methylpropyl)-	Hydrocarbons		烃类	773.951	4.6915	16538-89-9	C12H24				1233.35	NA	NA	Level2	0	0	0	265127	0	189716	0	0	0
Decane, 4-ethyl-	Hydrocarbons		烃类	650.625	5.59867	1636-44-8	C12H26				1160.04	NA	NA	Level2	2454969	1406317	1499092	9934899	3000895	2059598	2661180	3615094	2572043
3-Penten-1-yne, 3-methyl-	Hydrocarbons		烃类	281.982	1.647	1574-33-0	C6H8				891.7	NA	NA	Level2	655289	0	0	0	0	0	0	0	0
Cyclopropane, octyl-	Hydrocarbons		烃类	1739.89	1.751	1472-09-9	C11H22				1872.7	NA	NA	Level2	617265	0	632274	0	0	0	0	0	597011
1,2-Dimethyl cyclopropene	Hydrocarbons		烃类	443.971	1.567	14309-32-1	C5H8				1020.25	NA	NA	Level2	2165234	0	0	0	0	0	1073291	0	0
1-Octene, 6-methyl-	Hydrocarbons		烃类	1322.91	1.8185	13151-10-5	C9H18				1577.2	NA	NA	Level2	0	0	5755883	0	0	3135690	3670438	0	0
[4.2.2]Propella-2,4,7,9-tetraene	Hydrocarbons		烃类	2252.86	1.325	88090-34-0	C10H8				2292.5	NA	NA	Level2	0	0	0	0	0	0	606414	0	0
Propargylamine	Hydrocarbons	丙炔胺	烃类	391.475	1.6925	2450-71-7	C3H5N				990.775	NA	NA	Level2	15503636	0	0	0	3926352	0	0	334781	561922
Propyne	Hydrocarbons	丙炔	烃类	247.184	2.7044	74-99-7	C3H4				843.34	NA	NA	Level2	0	0	0	0	0	0	886536	5163085	11875153
5-Chloro-1-pentyne	Hydrocarbons	5-氯-1-戊炔	烃类	809.948	1.521	14267-92-6	C5H7Cl				1255.2	NA	NA	Level2	0	6136766	0	0	0	0	0	0	0
1-Pentyne, 4-methyl-	Hydrocarbons	4-甲基-1-戊炔	烃类	1307.92	1.45367	7154-75-8	C6H10				1564	NA	NA	Level2	0	0	0	470927	714476	0	0	0	0
3-Cyclopentyl-1-propyne	Hydrocarbons	3-环戊基-1-丙炔	烃类	1037.93	1.717	116279-08-4	C8H12				1392.6	NA	NA	Level2	0	0	0	1719457	0	0	0	0	0
3-Butyn-2-amine, 2-methyl-	Hydrocarbons	3-丁基-2-胺，2-甲基	烃类	227.985	1.405	2978-58-7	C5H9N				816.7	NA	NA	Level2	0	0	0	0	0	0	2059591	0	0
1-Hexadecyne	Hydrocarbons	1-十六烷	烃类	1619.9	1.684	629-74-3	C16H30				1782.6	NA	NA	Level2	0	0	0	0	0	278297	0	0	0
1,8-Nonadiyne	Hydrocarbons	1,8-壬二炔	烃类	1913.88	1.4675	2396-65-8	C9H12				2015	NA	NA	Level2	0	0	0	0	0	637495	0	0	224329
1,7-Octadiyne	Hydrocarbons	1,7-辛二炔	烃类	1151.93	1.152	871-84-1	C8H10				1463	NA	NA	Level2	0	0	0	0	0	0	0	0	1313463
1,5-Hexadiyne	Hydrocarbons	1,5-己二炔	烃类	416.974	1.5735	628-16-0	C6H6				1010	NA	NA	Level2	0	0	0	0	399061	0	0	0	0
1,3-Butadiyne	Hydrocarbons	1,3-丁二炔	烃类	2044.16	4.63257	460-12-8	C4H2				2118.57	NA	NA	Level2	0	204123	573231	287350	263768	0	0	0	295790
1,11-Dodecadiyne	Hydrocarbons	1,11-十二碳二炔	烃类	1991.87	1.46	20521-44-2	C12H18				2075	NA	NA	Level2	0	0	0	0	0	1939694	0	0	0
1,9-Decadiyne	Hydrocarbons		烃类	773.95	2.18567	1720-38-3	C10H14				1234.47	NA	NA	Level2	0	0	2176846	25486151	22688052	0	0	0	0
Bicyclo[3.2.0]hept-3-en-2-one	Ketones	双环[3.2.0]庚-3-烯-2-酮	酮类	1415.91	1.47	19093-11-9	C7H8O				1637.5	NA	NA	Level2	0	0	2137178	0	0	0	0	0	0
Bicyclo[2.2.2]oct-5-en-2-one	Ketones	双环[2.2.2]癸烷-2-烯-5-酮	酮类	749.952	2.677	2220-40-8	C8H10O				1220.7	NA	NA	Level2	0	0	0	0	0	0	0	0	3483936
Bicyclo[3.2.0]hept-2-en-6-one, 7-chloro-	Ketones	7-氯双环[3.2.0]庚-2-烯-6-酮	酮类	1046.93	1.6895	20836-85-5	C7H7ClO				1398.15	NA	NA	Level2	0	0	0	0	101112494	0	0	0	12702489
11-Dodecen-2-one, 7,7-dimethyl-	Ketones	7,7-二甲基-11-十二碳烯-2-酮	酮类	695.955	3.7755	35194-22-0	C14H26O				1188.9	NA	NA	Level2	0	0	0	130910	0	0	0	364301	225108
2-Hepten-4-one, 6-methyl-	Ketones	6-甲基庚-2-烯-4-酮	酮类	1037.93	1.8325	49852-35-9	C8H14O				1392.6	NA	NA	Level2	0	0	0	0	148357	0	0	221141	0
4-Hepten-3-one, 5-ethyl-4-methyl-	Ketones	5-乙基-4-甲基-4-庚烯-3-酮	酮类	1544.3	1.902	22319-28-4	C10H18O				1742.8	NA	NA	Level2	516222	0	0	0	272742	0	188500	188635	0
4-Hepten-3-one, 5-ethyl-2,4-dimethyl-	Ketones	5-乙基-2,4-二甲基-4-庚烯-3-酮	酮类	1387.91	1.97417	22319-29-5	C11H20O				1618.17	NA	NA	Level2	0	541332	527835	0	0	0	0	0	0
6-Hepten-3-one, 5-hydroxy-4-methyl-	Ketones	5-羟基-4-甲基-6-庚烯-3-酮	酮类	326.979	1.7015	61141-71-7	C8H14O2				934.2	NA	NA	Level2	0	0	0	0	0	962237	0	484532	0
5-Hexen-3-one	Ketones	5-己烯-3-酮	酮类	401.974	3.637	24253-30-3	C6H10O				1000	NA	NA	Level2	0	674266	0	0	0	0	0	0	0
4-Penten-2-one	Ketones	4-戊烯-2-酮	酮类	368.976	1.4415	13891-87-7	C5H8O				950.85	NA	NA	Level2	0	0	0	470639497	0	0	0	0	0
4-Methoxy-3-buten-2-one	Ketones	4-甲氧基-3-丁烯-2-酮	酮类	2231.86	1.615	4652-27-1	C5H8O2				2275	NA	NA	Level2	0	0	0	0	76065	0	0	0	0
4-Hexen-2-one	Ketones	4-己烯-2-酮	酮类	1447.91	1.2	25659-22-7	C6H10O				1660	NA	NA	Level2	962802	792774	473700	0	0	0	0	0	0
4,6-Heptadiyn-3-one	Ketones	4,6-庚二烯-3-酮	酮类	663.707	1.6665	29743-27-9	C7H6O				1168.6	NA	NA	Level2	148495	342082	160644	126777	141460	173463	0	196508	956365
(R)-3-Methyl-5-propylcyclohex-2-enone	Ketones	3-甲基-5-丙基-2-环己烯-1-酮，（R）	酮类	1589.9	1.756	316382-07-7	C10H16O				1760.9	NA	NA	Level2	0	0	0	235089	0	262639	0	0	0
4-Penten-2-one, 3-methyl-	Ketones	3-甲基-4-戊烯-2-酮	酮类	299.981	1.833	758-87-2	C6H10O				910.5	NA	NA	Level2	4766146	0	0	0	0	0	0	0	0
3-Heptyne-2,6-dione, 5-methyl-5-(1-methylethyl)-	Ketones	3-庚烯-2,6-二酮，5-甲基-5-（1-甲基乙基）	酮类	1264.72	1.9466	63922-44-1	C11H16O2				1539.08	NA	NA	Level2	638955	0	0	0	0	375001	0	0	0
3,6,6-TRIMETHYL-CYCLOHEX-2-ENONE	Ketones	3,6,6-三甲基-2-环己烯-1-酮	酮类	1164.93	1.85567	23438-77-9	C9H14O				1472.53	NA	NA	Level2	1581225	1629174	1706848	0	0	277192	0	1924843	304851
2-Octen-4-one	Ketones	2-辛烯-4-酮	酮类	1065.93	1.84167	4643-27-0	C8H14O				1409.88	NA	NA	Level2	383989	390014	424705	0	0	0	192451	0	228906
1,3-Cyclohexanedione, 2-(2-propenyl)-	Ketones	2-烯丙基-1,3-环己烷二酮	酮类	2111.86	1.653	42738-68-1	C9H12O2				2175	NA	NA	Level2	0	0	462904	0	0	0	0	0	0
2-Cyclopenten-1-one, 2-pentyl-	Ketones	2-戊基-2-环戊烯-1-酮	酮类	1601.9	1.78775	25564-22-1	C10H16O				1769.6	NA	NA	Level2	405258	409630	458723	0	0	0	0	260971	0
2-Octen-4-one, 2-methoxy-	Ketones	2-甲氧基-2-辛烯-4-酮	酮类	1552.4	1.88175	24985-48-6	C9H16O2				1733.67	NA	NA	Level2	186075	0	275000	73296	0	0	87481	0	0
4,6-Octadiyn-3-one, 2-methyl-	Ketones	2-甲基-4,6-辛二烯-3-酮	酮类	1343.91	1.715	29743-33-7	C9H10O				1588	NA	NA	Level2	0	0	0	0	0	0	1186437	0	0
1,4-Cyclohex-2-enedione	Ketones	2-环己烯-1,4-二酮	酮类	1145.93	1.625	4505-38-8	C6H6O2				1459.3	NA	NA	Level2	0	0	0	0	0	0	0	0	424208400
2-Amino-4-isopropyl-5-oxo-5,6,7,8-tetrahydro-4H-chromene-3-carbonitrile	Ketones	2-氨基-4-异丙基-5-氧代-5,6,7,8-四氢-4H-色烯-3-腈	酮类	1667.89	2.064	302785-66-6	C13H16N2O2				1818.2	NA	NA	Level2	72707	0	59575	0	0	0	0	0	0
2,7-Nonadien-5-one, 4,6-dimethyl-	Ketones	2,7-壬二烯-5-酮，4,6-二甲基	酮类	863.945	1.76825	74630-80-1	C11H18O				1286.2	NA	NA	Level2	0	0	0	111937	123756	121594	170250	0	0
4,4-Dimethylcyclohexadienone	Ketones	2,5-环己二烯-1-酮，4,4-二甲基	酮类	1463.91	1.65	1073-14-9	C8H10O				1670.8	NA	NA	Level2	0	0	0	2354811	0	0	0	0	0
Ethanone, 1-(1-cyclohexen-1-yl)-	Ketones	1-乙酰基环己烯	酮类	809.948	1.867	932-66-1	C8H12O				1255.2	NA	NA	Level2	0	3178984	3282257	0	0	0	0	0	0
1-(2-Vinylphenyl)propan-1-one	Ketones	1-(2-乙烯基苯基)丙-1-酮	酮类	1925.88	1.58933	52095-41-7	C11H12O				2020	NA	NA	Level2	0	0	0	0	0	70036	0	0	0
2-Propen-1-one, 1-(2,2-dimethylcyclopropyl)-	Ketones	1-（2,2-二甲基环丙基）-2-丙烯-1-酮	酮类	1085.93	1.677	77846-92-5	C8H12O				1422.2	NA	NA	Level2	0	494351	0	0	0	0	0	0	0
Ethanone, 1-(1,3-dimethyl-3-cyclohexen-1-yl)-	Ketones	1-(1,3-二甲基-3-环己烯-1-基)乙酮	酮类	1331.91	1.89033	51733-68-7	C10H16O				1580	NA	NA	Level2	119188	0	0	0	0	0	0	0	0
1-(1,2-Dimethyl-cyclopent-2-enyl)-ethanone	Ketones	1-（1,2-二甲基-环戊-2-烯基）-乙酮	酮类	743.952	2.284	70987-82-5	C9H14O				1217.2	NA	NA	Level2	0	1107193	0	0	0	0	0	0	0
3-Octen-2-one, 3-butyl-	Ketones	（E） -3-丁基-3-辛烯-2-酮	酮类	2267.85	1.599	32064-71-4	C12H22O				2305	NA	NA	Level2	0	0	0	0	565353	0	0	0	0
Ethanone, 1,2-di-2-furanyl-2-hydroxy-	Ketones	呋喃	酮类	1645.89	1.504	552-86-3	C10H8O4				1807.17	NA	NA	Level2	0	0	0	0	249462	0	1440475	9567697	0
Isopropyl phenyl ketone	Ketones	异丁苯酮	酮类	1787.89	1.288	611-70-1	C10H12O				1909.5	NA	NA	Level2	0	0	4852684	0	0	0	0	0	0
Ethanone, 1-(methylenecyclopropyl)-	Ketones	乙酮，1-（亚甲基环丙基）	酮类	1415.91	1.379	62266-35-7	C6H8O				1637.5	NA	NA	Level2	0	0	0	0	1821624	0	0	0	0
Ethanone, 1-(3-butyloxiranyl)-	Ketones	乙酮，1-（3-丁氧基吡喃基）	酮类	1457.91	1.69571	17257-80-6	C8H14O2				1666.64	NA	NA	Level2	24966081	34232450	25094430	2437455	0	2222566	0	5306329	6562051
4,4-Dimethyl-3-oxopentanenitrile	Ketones	新戊酰乙腈	酮类	875.944	1.508	59997-51-2	C7H11NO				1293.1	NA	NA	Level2	0	0	362325	0	0	221949	0	0	0
Bicyclo[3.3.2]decan-9-one	Ketones	双环[3.3.2]癸烷-9-酮	酮类	1937.88	1.505	28054-91-3	C10H16O				2030	NA	NA	Level2	1004432	1137611	1073283	0	0	0	0	0	678722
Bicyclo[3.3.1]nonan-2-one	Ketones	双环[3.3.1]壬烷-2-酮	酮类	845.946	1.572	2568-17-4	C9H14O				1275.9	NA	NA	Level2	0	0	689115	0	0	0	0	0	0
Bicyclo[3.2.0]heptan-2-one	Ketones	双环[3.2.0]庚烷-2-酮	酮类	563.964	1.885	29268-42-6	C7H10O				1107.4	NA	NA	Level2	457315	0	0	0	0	0	0	0	0
Bicyclo[3.1.1]heptan-2-one	Ketones	双环[3.1.1]庚烷-2-酮	酮类	565.964	1.881	17159-87-4	C7H10O				1108.63	NA	NA	Level2	0	0	0	469721	488355	539473	968370	879437	1002817
Hex-2-yn-4-one, 2-methyl-	Ketones	十六烷基-2-炔-4-酮，2-甲基	酮类	1143.93	1.47033	52066-33-8	C7H10O				1462.2	NA	NA	Level2	782212	0	831664	0	15819554	0	0	0	0
Spirohexan-5-one	Ketones	螺[2.3]己烷-5-酮	酮类	239.985	2.768	20061-22-7	C6H8O				833.3	NA	NA	Level2	12958903	0	0	0	0	0	0	0	0
3-Pentanone, 2,2,4,4-tetramethyl-	Ketones	六甲基丙酮	酮类	2087.87	1.728	815-24-7	C9H18O				2155	NA	NA	Level2	0	0	308578	0	512748	0	0	0	0
a-Furil	Ketones	糠偶酰	酮类	467.97	1.942	492-94-4	C10H6O4				1044	NA	NA	Level2	0	15684957	0	0	0	0	0	4140382	0
Methyl 1-methylcyclopropyl ketone	Ketones	甲基1-甲基环丙基酮	酮类	403.174	1.8924	1567-75-5	C6H10O				997.02	NA	NA	Level2	0	0	910107	725726	830673	853861	0	1216861	0
Cyclooctanone	Ketones	环辛酮	酮类	977.937	1.832	502-49-8	C8H14O				1355.6	NA	NA	Level2	0	2379211	0	0	0	0	0	0	0
1-Ethynyl-1-cyclooctanol	Ketones	环辛醇，1-乙炔基	酮类	1637.9	1.56733	55373-76-7	C10H16O				1801.83	NA	NA	Level2	0	0	0	0	0	2855331	0	0	0
Cyclononanone	Ketones	环壬酮	酮类	1790.88	1.506	3350-30-9	C9H16O				1919.9	NA	NA	Level2	0	2315067	0	0	0	347721	0	0	0
Ethanone, 1-cyclobutyl-	Ketones	环丁基甲基酮	酮类	2237.86	1.262	3019-25-8	C6H10O				2280	NA	NA	Level2	745778	0	0	0	0	0	0	0	0
2,9-Decanedione	Ketones	癸烷-2,9-二酮	酮类	1319.91	1.4705	16538-91-3	C10H18O2				1572.75	NA	NA	Level2	553813	0	0	0	0	0	0	0	0
2,4-Heptanedione	Ketones	庚烷-2,4-二酮	酮类	1031.93	1.69214	7307-02-0	C7H12O2				1388.9	NA	NA	Level2	993725	0	821542	195769	173465	0	424937	427713	863875
Acetone-D6	Ketones	丙酮-d6	酮类	2378.85	1.0565	666-52-4	C3D6O				2397.5	NA	NA	Level2	1562978	601450	599760	0	574596	0	597384	620754	0
Ethanone, 2-(formyloxy)-1-phenyl-	Ketones	苯甲酰甲酸酯	酮类	1691.89	1.491	55153-12-3	C9H8O3				1836.4	NA	NA	Level2	171392	194075	207140	0	0	0	0	0	0
9-Oxabicyclo[6.1.0]nonan-4-one	Ketones	9-氧杂双环[6.1.0]壬烷-4-酮	酮类	1265.92	1.195	28399-88-4	C8H12O2				1536	NA	NA	Level2	0	0	0	0	0	0	0	550119	0
7-Chloro-1-(4-fluorophenyl)heptan-1-one	Ketones	7-氯-1-（4-氟苯基）庚烷-1-酮	酮类	1379.91	2.325	17135-47-6	C13H16ClFO				1612.5	NA	NA	Level2	0	0	0	0	101402	0	0	0	0
6-Dodecanone	Ketones	6-十二烷酮	酮类	1427.91	2.39867	6064-27-3	C12H24O				1645.8	NA	NA	Level2	1812157	1671717	1642913	0	0	0	0	0	0
2,4-Heptanedione, 6-methyl-	Ketones	6-甲基-2,4-庚二酮	酮类	1211.92	1.7325	3002-23-1	C8H14O2				1500	NA	NA	Level2	0	0	0	0	0	0	976784	0	0
6,7-Dodecanedione	Ketones	6,7-十二烷二酮	酮类	1193.92	1.414	13757-90-9	C12H22O2				1488.9	NA	NA	Level2	707750	0	0	0	0	0	0	0	0
5-Oxohexanenitrile	Ketones	5-氧代己腈	酮类	1208.92	1.8935	10412-98-3	C6H9NO				1505.3	NA	NA	Level2	0	0	0	0	711406	0	0	0	0
2-Hexanone, 5-methyl-3-methylene-	Ketones	5-甲基-3-亚甲基-2-己酮	酮类	1427.91	1.423	1187-87-7	C8H14O				1645.8	NA	NA	Level2	1933384	2250491	1992750	0	0	0	0	0	0
5-Iodopentan-2-one	Ketones	5-碘戊烷-2-酮	酮类	701.955	5.932	3695-29-2	C5H9IO				1192.6	NA	NA	Level2	0	7112562	0	0	0	0	0	0	0
4-Isopropoxy-2-butanone	Ketones	4-异丙氧基-2-丁酮	酮类	1733.89	1.5065	32541-58-5	C7H14O2				1868.2	NA	NA	Level2	0	275575	0	0	0	0	0	393713	0
Cyclohexanone, 4-ethyl-	Ketones	4-乙基环己酮	酮类	1069.13	1.868	5441-51-0	C8H14O				1411.84	NA	NA	Level2	3724008	0	0	0	2188359	3136002	1205493	0	4514649
4-Dodecanone	Ketones	4-十二烷酮	酮类	1433.91	2.39333	6137-26-4	C12H24O				1650	NA	NA	Level2	0	0	0	0	0	0	0	0	456993
2-Pentanone, 4-hydroxy-	Ketones	4-羟基戊烷-2-酮	酮类	1199.92	1.335	4161-60-8	C5H10O2				1492.6	NA	NA	Level2	0	1385561	0	0	0	0	0	0	0
4-Hydroxyadamantan-2-one	Ketones	4-羟基金刚烷-2-酮	酮类	995.936	1.229	26278-43-3	C10H14O2				1366.7	NA	NA	Level2	0	0	545940	0	0	0	0	0	0
2-Butanone, 4-hydroxy-3-methyl-	Ketones	4-羟基-3-甲基-2-丁酮	酮类	293.981	2.229	3393-64-4	C5H10O2				905.3	NA	NA	Level2	0	0	0	0	0	1720801	0	1789682	0
1-Propanone, 1-(4-hydroxyphenyl)-2-methyl-	Ketones	4'-羟基-2-甲基苯丙酮	酮类	1139.93	3.214	34917-91-4	C10H12O2				1455.6	NA	NA	Level2	244924	0	0	0	0	0	0	0	0
CH3C(O)CH2CH2OH	Ketones	4-羟基-2-丁酮	酮类	1295.92	1.3	590-90-9	C4H8O2				1556	NA	NA	Level2	23473609	25064790	31099456	0	0	0	24807452	0	0
1-Butanone, 4-chloro-1-(4-hydroxyphenyl)-	Ketones	4-氯-4'-羟基丁基苯酚	酮类	1685.89	1.50489	7150-55-2	C10H11ClO2				1831.8	NA	NA	Level2	118926	188880	134842	83011	85461	89521	111575	97941	98105
3-Octanone, 4-methyl-	Ketones	4-甲基辛-3-酮	酮类	2213.86	1.369	6137-15-1	C9H18O				2260	NA	NA	Level2	0	0	0	0	0	1508599	0	0	0
1-Pentanone, 1-(4-methylphenyl)-	Ketones	4'-甲基戊二酮	酮类	1474.41	1.70125	1671-77-8	C12H16O				1684.65	NA	NA	Level2	0	379721	232485	0	0	0	329823	323387	0
4-Methylsulfonyl-4-benzoyl-butyronitrile	Ketones	4-甲基磺酰基-4-苯甲酰基-丁腈	酮类	899.942	2.522	22818-11-7	C12H13NO3S				1307.4	NA	NA	Level2	0	0	0	100266	0	0	0	0	0
4'-Methylpropiophenone	Ketones	4'-甲基苯丙酮	酮类	1883.88	1.5802	5337-93-9	C10H12O				1998.12	NA	NA	Level2	122614	369940	334372	0	123493	119131	0	0	0
2-Hexanone, 4-methyl-	Ketones	4-甲基-2-己酮	酮类	602.961	1.88725	105-42-0	C7H14O				1131.45	NA	NA	Level2	505618	490073	524031	0	970603	353351	908721	713709	838270
4-Decanone	Ketones	4-癸酮	酮类	1349.91	2.0305	624-16-8	C10H20O				1598.3	NA	NA	Level2	0	0	0	0	0	0	0	0	752537
1-Propanone, 1-(4-fluorophenyl)-	Ketones	4'-氟代苯丙酮	酮类	1883.88	1.5515	456-03-1	C9H9FO				1985.7	NA	NA	Level2	122700	131359	0	0	0	0	0	0	0
4-Butoxy-2-butanone	Ketones	4-丁氧基-2-丁酮	酮类	1361.91	1.3815	30536-44-8	C8H16O2				1600.1	NA	NA	Level2	362130	0	0	0	0	0	0	0	1256514
4-Iodoacetophenone	Ketones	4'-碘乙酰苯酮	酮类	2387.85	1.937	13329-40-3	C8H7IO				2405	NA	NA	Level2	0	0	0	0	0	0	26205	0	0
4-Propoxy-2-butanone	Ketones	4-丙氧基-2-丁酮	酮类	269.983	1.933	89975-71-3	C7H14O2				875	NA	NA	Level2	708617	0	0	0	0	0	0	0	0
6-Heptyn-2-one, 4,4-dimethyl-	Ketones	4,4-二甲基-6-庚基-2-酮	酮类	1127.93	3.713	17520-15-9	C9H14O				1448.1	NA	NA	Level2	0	0	0	0	0	406943	0	0	0
2,4-Pentanedione, 3-diazo-	Ketones	3-重氮戊烷-2,4-二酮	酮类	473.97	1.786	29397-21-5	C5H6N2O2				1048	NA	NA	Level2	0	0	628341	0	0	0	0	0	0
2-Butanone, 3-ethoxy-3-methyl-	Ketones	3-乙氧基-3-甲基-2-丁酮	酮类	1163.93	1.338	36687-99-7	C7H14O2				1470.4	NA	NA	Level2	0	0	0	0	0	0	1217564	0	0
1-(2,4-Dimethyl-furan-3-yl)-ethanone	Ketones	3-乙酰基-2,4-二甲基呋喃	酮类	1751.89	1.85933	32933-07-6	C8H10O2				1881.8	NA	NA	Level2	0	984972	0	0	0	0	0	486401	442066
2-Pentanone, 5-hydroxy-	Ketones	3-乙酰基-1-丙醇	酮类	310.266	1.685	1071-73-4	C5H10O2				919.586	NA	NA	Level2	3777008	3143605	0	0	0	2990660	4990369	4580207	6118215
3-Ethylcyclopentanone	Ketones	3-乙基环戊酮	酮类	971.938	1.76662	10264-55-8	C7H12O				1351.9	NA	NA	Level2	14268629	15641262	14861737	10945409	9668554	10604799	0	12121068	11453095
Ethanone, 1-(3-hydroxyphenyl)-	Ketones	3'-羟基苯乙酮	酮类	1739.89	1.947	121-71-1	C8H8O2				1872.7	NA	NA	Level2	0	0	171250	0	0	0	0	0	0
2-Butanone, 3-chloro-	Ketones	3-氯-2-丁酮	酮类	461.97	1.912	4091-39-8	C4H7ClO				1040	NA	NA	Level2	0	1971848	0	0	0	0	0	0	0
3-Methoxymethcathinone	Ketones	3-甲氧基甲基卡西酮	酮类	1037.93	1.181	882302-56-9	C11H15NO2				1392.6	NA	NA	Level2	0	0	470817	0	0	0	0	0	0
2-Butanone, 3-methoxy-3-methyl-	Ketones	3-甲氧基-3-甲基-2-丁酮	酮类	287.982	2.168	36687-98-6	C6H12O2				900	NA	NA	Level2	0	0	0	0	0	0	0	0	173283
3-Methyl-1-dodecyn-3-ol	Ketones	3-甲基-1-十二烷基-3-醇	酮类	1517.9	1.991	24424-78-0	C13H24O				1708.7	NA	NA	Level2	877758	913825	771762	0	0	0	0	0	0
1,2,4-Cyclopentanetrione, 3-methyl-	Ketones	3-甲基-1,2,4-环戊烷三酮	酮类	305.98	2.968	4505-54-8	C6H6O3				915.8	NA	NA	Level2	0	0	0	0	0	286960	0	0	0
3-Hexanone, 5-hydroxy-2-methyl-	Ketones	3-己酮，5-羟基-2-甲基	酮类	1331.91	1.832	59357-07-2	C7H14O2				1580	NA	NA	Level2	0	0	0	0	0	0	0	0	1034097
3-Cyclopropyl-3-oxopropanenitrile	Ketones	3-环丙基-3-氧代丙腈	酮类	245.984	2.433	118431-88-2	C6H7NO				841.7	NA	NA	Level2	0	0	0	0	0	0	0	0	5512299
Octan-2-one, 3,6-dimethyl-	Ketones	3,6-二甲基-2-辛酮	酮类	1683.49	2.0562	118452-32-7	C10H20O				1840.66	NA	NA	Level2	247042	0	0	295467	345499	269981	0	0	0
3,5-Dimethyl-4-octanone	Ketones	3,5-二甲基-4-辛酮	酮类	1487.9	1.929	7335-17-3	C10H20O				1687.5	NA	NA	Level2	0	0	0	0	0	0	398389	0	0
2-Butanone, 3,4-epoxy-3-ethyl-	Ketones	3,4-环氧-3-乙基-2-丁酮	酮类	1379.91	1.771	17257-82-8	C6H10O2				1612.5	NA	NA	Level2	0	0	0	0	473092	0	0	0	0
Ethanone, 1-(3-ethyloxiranyl)-	Ketones	3,4-环氧-2-己酮	酮类	221.986	2.919	17257-81-7	C6H10O2				808.3	NA	NA	Level2	0	0	0	0	0	0	0	25275377	0
3,4-Diacetylfurazan	Ketones	3,4-二乙酰呋咱	酮类	878.944	1.4315	6102-98-3	C6H6N2O3				1294.95	NA	NA	Level2	248447868	0	0	0	0	853864	0	0	0
2,5-Hexanedione, 3,4-dihydroxy-3,4-dimethyl-	Ketones	3,4-二羟基-3,4-二甲基己烷-2,5-二酮	酮类	1295.91	1.5595	28123-56-0	C8H14O4				1563.05	NA	NA	Level2	0	0	6056207	0	7301226	0	0	0	0
2-Hexanone, 3,4-dimethyl-	Ketones	3,4-二甲基-2-己酮	酮类	683.956	2.0884	19550-10-8	C8H16O				1179.08	NA	NA	Level2	0	0	0	0	375808	0	0	913384	463859
3,4,4,-Trimethyl-1-pentyn-3-ol	Ketones	3,4,4-三甲基-1-戊炔-3-醇	酮类	677.957	3.538	993-53-3	C8H14O				1177.8	NA	NA	Level2	0	0	0	91871	0	0	0	0	0
3,3-Dimethyl-2,4-pentane dione	Ketones	3,3-二甲基戊烷-2,4-二酮	酮类	564.821	1.50329	3142-58-3	C7H12O2				1105.34	NA	NA	Level2	0	0	6962218	633824	7026057	6723387	7400841	5868871	21349823
3,3-Dimethylcyclohexanone	Ketones	3,3-二甲基环己酮	酮类	1019.93	1.83862	2979-19-3	C8H14O				1381.5	NA	NA	Level2	0	0	0	0	176978	171126	225071	233406	252782
2-Hexanone, 3,3-dimethyl-	Ketones	3,3-二甲基-2-己酮	酮类	821.947	1.429	26118-38-7	C8H16O				1262.1	NA	NA	Level2	0	0	0	1414735	0	0	0	0	0
Cyclohexanone, 3,3,5-trimethyl-	Ketones	3,3,5-三甲基环己酮	酮类	1331.91	1.8735	873-94-9	C9H16O				1580	NA	NA	Level2	0	0	314285	0	0	0	0	0	0
Cyclohexanepropanenitrile, 2-oxo-	Ketones	3-（2-氧代环己基）丙腈	酮类	2453.84	1.4465	4594-78-9	C9H13NO				2460	NA	NA	Level2	204046	0	244961	0	0	0	0	0	0
1,3-Cyclopentanedione, 2-isopentyl-	Ketones	2-异戊基-1,3-环戊二酮	酮类	2015.87	1.45175	827-03-2	C10H16O2				2095	NA	NA	Level2	161873	0	0	0	0	0	121404	0	112293
Cyclobutanone, 2-ethyl-	Ketones	2-乙基环丁酮	酮类	1865.88	1.383	10374-14-8	C6H10O				1971.45	NA	NA	Level2	0	0	0	684552170	0	0	0	1298234	0
1-Pentanone, 1-(2-thienyl)-	Ketones	2-戊酰基噻吩	酮类	1966.38	1.59125	53119-25-8	C9H12OS				2057.68	NA	NA	Level2	59904	70527	66886	0	0	0	0	0	57056
2-Pentanone, 3,3,4,4-tetramethyl-	Ketones	2-戊酮，3,3,4,4-四甲基	酮类	635.959	1.456	865-66-7	C9H18O				1151.9	NA	NA	Level2	0	0	9925375	0	0	0	0	0	0
2-Pentyn-4-one	Ketones	2-戊炔-4-酮	酮类	1001.94	1.486	7299-55-0	C5H6O				1370.4	NA	NA	Level2	0	0	4780281	0	0	0	0	0	0
Amyl cyclopentenone	Ketones	2-戊基环戊酮	酮类	1673.89	1.57767	4819-67-4	C10H18O				1822.7	NA	NA	Level2	5703936	5218904	5715859	0	0	0	0	0	0
Cyclohexanone, 2-pentyl-	Ketones	2-戊基环己酮	酮类	2193.61	1.56563	32362-97-3	C11H20O				2258.18	NA	NA	Level2	1247123	1413908	1488839	343625	0	0	167353	156282	166074
2-tert-Butylcyclohexanone	Ketones	2-叔丁基环己酮	酮类	245.984	1.6898	1728-46-7	C10H18O				841.7	NA	NA	Level2	848953	0	883982	0	1095748	1028661	856495	0	0
Cyclobutanone, 2-(1,1-dimethylethyl)-	Ketones	2-叔丁基环丁烷-1-酮	酮类	365.977	1.821	4579-31-1	C8H14O				968.4	NA	NA	Level2	1049034	0	0	0	0	0	0	0	0
1-Butanone, 2-chloro-3-methyl-1-[4-(1-methylethyl)phenyl]-	Ketones	2-氯-1-（4-异丙基苯基）-3-甲基-1-丁酮	酮类	1439.91	2.034	55955-90-3	C14H19ClO				1654.2	NA	NA	Level2	0	0	88373	0	0	0	0	0	0
Cyclobutanone, 2-methyl-	Ketones	2-甲基环丁酮	酮类	985.936	1.514	1517-15-3	C5H8O				1360.5	NA	NA	Level2	0	664388	0	0	0	0	104840628	1075626	0
Propiophenone, 2'-methyl-	Ketones	2'-甲基苯丙酮	酮类	1667.89	1.66	2040-14-4	C10H12O				1818.2	NA	NA	Level2	315408	0	363929	0	0	0	0	0	0
5-Undecanone, 2-methyl-	Ketones	2-甲基-5-十一酮	酮类	1543.9	2.442	50639-02-6	C12H24O				1730.93	NA	NA	Level2	0	0	0	0	334143	0	0	527133	0
Cyclopentanone, 2-methyl-3-(1-methylethyl)-	Ketones	2-甲基-3-异丙基环戊酮	酮类	1595.9	1.568	54549-81-4	C9H16O				1765.2	NA	NA	Level2	0	0	0	0	323026	0	0	0	0
2-Methyl-3-oxobutyronitrile	Ketones	2-甲基-3-氧代丁腈	酮类	649.458	1.4785	4468-47-7	C5H7NO				1156.1	NA	NA	Level2	1177392693	0	0	0	1908184	0	1951451	0	0
3-Heptyn-2-ol, 2-methyl-	Ketones	2-甲基-3-庚基-2-醇	酮类	1691.89	1.463	763-19-9	C8H14O				1836.4	NA	NA	Level2	0	0	1113285	0	0	0	0	0	0
1,3-Cyclopentanedione, 2-methyl-	Ketones	2-甲基-1,3-环戊二酮	酮类	389.975	2.106	765-69-5	C6H8O2				989.5	NA	NA	Level2	0	538307	0	0	0	0	0	0	0
[1,1'-Bicyclopentyl]-2-one	Ketones	2-环戊基环戊酮	酮类	1383.91	1.61667	4884-24-6	C10H16O				1627.73	NA	NA	Level2	0	0	0	0	621656	102328	143040	264211	129535
2-n-Heptylcyclopentanone	Ketones	2-庚基环戊酮	酮类	1725.89	1.46767	137-03-1	C12H22O				1862.1	NA	NA	Level2	0	0	919364	0	3491107	0	0	0	457689
2-Butanone, 3,3-dimethyl-1-thiocyanato-	Ketones	2-丁酮，3,3-二甲基-1-硫氰酸酯	酮类	2087.87	1.727	57518-71-5	C7H11NOS				2155	NA	NA	Level2	0	0	0	0	0	0	478915	0	0
Cyclohexanone, 2-butyl-	Ketones	2-丁基环己酮	酮类	1697.89	1.61367	1126-18-7	C10H18O				1840.9	NA	NA	Level2	3158891	3460249	3385215	1760752	1434177	1582673	1923221	2040103	1814199
Cyclohexanone, 2-propyl-	Ketones	2-丙基环己酮	酮类	1387.11	1.8952	94-65-5	C9H16O				1632.06	NA	NA	Level2	0	466677	0	133565	0	428328	0	0	0
2,7-Octanedione	Ketones	2,7-辛二酮	酮类	977.937	2.032	1626-09-1	C8H14O2				1355.6	NA	NA	Level2	0	0	0	0	0	0	0	1226694	0
3,6-Heptanedione	Ketones	2,5-庚二酮	酮类	1105.93	1.91478	1703-51-1	C7H12O2				1435.38	NA	NA	Level2	1867362	1968471	2030237	0	0	0	0	0	0
2,4-Nonanedione	Ketones	2,4-壬二酮	酮类	1373.91	1.77667	6175-23-1	C9H16O2				1608.3	NA	NA	Level2	6246657	6466375	6331127	2716171	1878965	2055694	3085581	3179377	2949947
2',4'-Dimethoxyacetophenone	Ketones	2'，4'-二甲氧基苯乙酮	酮类	755.952	2.9954	829-20-9	C10H12O3				1224.1	NA	NA	Level2	762953	723334	0	1895823	0	0	0	2337283	1795636
1H-Inden-1-one, 2,3,4,5,6,7-hexahydro-	Ketones	2,3,4,5,6,7-六氢-1H-茚-1-酮	酮类	1595.9	1.66	22118-00-9	C9H12O				1765.2	NA	NA	Level2	555882	0	0	0	0	0	307583	0	0
Cyclobutanone, 2,3,3,4-tetramethyl-	Ketones	2,3,3,4-四甲基环丁酮	酮类	305.98	2.925	53907-62-3	C8H14O				915.8	NA	NA	Level2	0	0	0	0	0	1288195	0	0	0
3-Hexanone, 2,2-dimethyl-	Ketones	2,2-二甲基-3-己酮	酮类	407.974	4.852	5405-79-8	C8H16O				1004	NA	NA	Level2	0	0	0	0	0	0	0	115950007	0
3,4-Hexanedione, 2,2,5-trimethyl-	Ketones	2,2,5-三甲基己烷-3,4-二酮	酮类	674.957	5.015	20633-03-8	C9H16O2				1175.95	NA	NA	Level2	0	0	0	0	0	0	117233	0	0
2,2,5,5-Tetramethyl-3-hexanone	Ketones	2,2,5,5-四甲基-3-己酮	酮类	569.964	2.72244	868-91-7	C10H20O				1111.1	NA	NA	Level2	719014	390500	476247	442791	802550	688434	741260	1224451	1571404
2,2,4-Trimethyl-3-pentanone	Ketones	2,2,4-三甲基-3-戊酮	酮类	395.974	4.1795	5857-36-3	C8H16O				988.4	NA	NA	Level2	0	0	140077	0	0	0	0	0	0
a-Oxo-2-furanacetic acid	Ketones	2-（呋喃-2-基）-2-氧代乙酸	酮类	1238.92	1.5	1467-70-5	C6H4O4				1520.05	NA	NA	Level2	0	0	0	0	489279	0	0	0	0
Cyclopentanone, 2-(1-methylheptyl)-	Ketones	2-(1-甲基庚基)环戊酮	酮类	1889.88	1.446	54549-91-6	C13H24O				1990.5	NA	NA	Level2	0	0	0	0	778946	0	0	0	0
2-Pentanone, 1-ethoxy-4,4-dimethyl-	Ketones	1-乙氧基-4,4-二甲基-2-戊酮	酮类	713.954	2.875	51193-45-4	C9H18O2				1200	NA	NA	Level2	0	0	0	0	105929	0	0	0	1475765
1-Ethynyl-1-cycloheptanol	Ketones	1-乙炔基-1-环庚醇	酮类	1517.9	1.787	2809-78-1	C9H14O				1708.7	NA	NA	Level2	428402	0	0	0	0	0	0	0	0
1-Octyn-3-ol, 3-methyl-	Ketones	1-辛炔-3-醇，3-甲基	酮类	1280.91	1.862	23580-51-0	C9H16O				1553.15	NA	NA	Level2	0	491425	0	0	0	0	457127	0	0
1-Pentyne, 3-methyl-3-(1-methylethoxy)-	Ketones	1-戊炔，3-甲基-3-（1-甲基乙氧基）	酮类	1595.9	1.701	53966-55-5	C9H16O				1765.2	NA	NA	Level2	0	639810	0	0	0	0	0	0	0
2-Butanone, 1-chloro-	Ketones	1-氯丁烷-2-酮	酮类	1187.92	1.546	616-27-3	C4H7ClO				1485.2	NA	NA	Level2	0	0	0	3760120	0	0	0	0	0
1-Adamantyl methyl ketone	Ketones	1-金刚烷基甲基酮	酮类	1172.92	3.4005	1660-04-4	C12H18O				1475.95	NA	NA	Level2	83106	129350	0	0	0	0	0	0	0
Methylthio-2-propanone	Ketones	1-甲硫基-2-丙酮	酮类	971.938	1.50333	14109-72-9	C4H8OS				1351.9	NA	NA	Level2	0	0	0	0	0	0	3758054	3520306	3579244
1-Propanone, 1-cyclohexyl-	Ketones	1-环己基丙-1-酮	酮类	1655.89	1.5185	1123-86-0	C9H16O				1809.1	NA	NA	Level2	0	550721	0	535731	891629	0	0	0	378138
2-Propanone, 1-cyclopropyl-	Ketones	1-环丙基丙-2-酮	酮类	1187.92	1.253	4160-75-2	C6H10O				1488.9	NA	NA	Level2	0	1083394	658568	0	0	0	0	0	0
[truncated: 1,272 more rows]
